# Supplementary material for: The groove hypothesis—music and dance reimagined: A sensory motor synchronization study
Source: PLoS One. 2025 Sep 22;20(9):e0328719. doi: 10.1371/journal.pone.0328719 (PMC12453204; doi:10.1371/journal.pone.0328719)
Supplement: S1 Data — All CSV files contained in the “All data” folder constitute the entirety of the data. (ZIP) [file pone.0328719.s001.zip]

Archive with 60 entries (60 files):
- #0 EEG.csv
- __MACOSX/._#0 EEG.csv
- #0 Results.csv
- __MACOSX/._#0 Results.csv
- #1 EEG.csv
- __MACOSX/._#1 EEG.csv
- #1 Results.csv
- __MACOSX/._#1 Results.csv
- #2 EEG.csv
- __MACOSX/._#2 EEG.csv
- #2 Results.csv
- __MACOSX/._#2 Results.csv
- #3 EEG.csv
- __MACOSX/._#3 EEG.csv
- #3 Results.csv
- __MACOSX/._#3 Results.csv
- #4 EEG.csv
- __MACOSX/._#4 EEG.csv
- #4 Results.csv
- __MACOSX/._#4 Results.csv
- #5 EEG.csv
- __MACOSX/._#5 EEG.csv
- #5 Results.csv
- __MACOSX/._#5 Results.csv
- #6 EEG.csv
- __MACOSX/._#6 EEG.csv
- #6 Results.csv
- __MACOSX/._#6 Results.csv
- #7 EEG.csv
- __MACOSX/._#7 EEG.csv
- #7 Results.csv
- __MACOSX/._#7 Results.csv
- #8 EEG.csv
- __MACOSX/._#8 EEG.csv
- #8 Results.csv
- __MACOSX/._#8 Results.csv
- #9 EEG.csv
- __MACOSX/._#9 EEG.csv
- #9 Results.csv
- __MACOSX/._#9 Results.csv
- #10 EEG.csv
- __MACOSX/._#10 EEG.csv
- #10 Results.csv
- __MACOSX/._#10 Results.csv
- #11 EEG.csv
- __MACOSX/._#11 EEG.csv
- #11 Results.csv
- __MACOSX/._#11 Results.csv
- #12 EEG.csv
- __MACOSX/._#12 EEG.csv
- #12 Results.csv
- __MACOSX/._#12 Results.csv
- #13 EEG.csv
- __MACOSX/._#13 EEG.csv
- #13 Results.csv
- __MACOSX/._#13 Results.csv
- #14 EEG.csv
- __MACOSX/._#14 EEG.csv
- #14 Results.csv
- __MACOSX/._#14 Results.csv
