# Supplementary material for: The groove hypothesis—music and dance reimagined: A sensory motor synchronization study
Source: PLoS One. 2025 Sep 22;20(9):e0328719. doi: 10.1371/journal.pone.0328719 (PMC12453204; doi:10.1371/journal.pone.0328719)
Supplement: S1 Data — All CSV files contained in the “All data” folder constitute the entirety of the data. (ZIP) [file pone.0328719.s001.zip › #0 Results.csv]

Target	Result	Performance	Strength
1
2	30.7	L	32
3	57.7	R	42
4	5.7	L	28
5	26.4	R	40
6	19.9	L	26
7	34.4	R	42
8	18.1	L	24
9	13.4	R	38
10	65.4	L	27
11	41.5	R	29
12	25.3	L	22
13	9.1	R	37
14	25.8	L	26
15	16.3	R	37
16	24.3	L	23
17	11.7	R	37
18	19.9	L	22
19	-20.0	R	33
20	-4.4	L	25
21	43.8	R	34
22	-24.9	L	32
23	-18.3	R	31
24	-22.4	L	14
25	15.6	R	37
26	6.2	L	17
27	13.8	R	39
28	-29.0	L	21
29	1.1	R	29
30	12.4	L	21
31	3.3	R	32
32	-27.4	L	32
33	9.3	R	13
34	16.4	L	21
35	19.3	R	18
36	-4.1	L	23
37	0.8	R	34
38	-28.2	L	23
39	4.4	R	18
40	43.9	L	28
41	49.1	R	39
42	30.6	L	27
43	16.3	R	19
44	1.8	L	22
45	11.4	R	37
46	47.4	L	25
47	-23.4	R	33
48	45.4	L	28
49	19.9	R	35
50	19.6	L	21
51	24.0	R	29
52	2.1	L	26
53	34.0	R	38
54	40.2	L	28
55	55.7	R	19
56	22.9	L	24
57	10.3	R	37
58	3.4	L	29
59	10.3	R	35
60	29.8	L	24
61	30.5	R	32
62	33.5	L	26
63	-24.3	R	34
64	30.6	L	22
65	23.3	R	14
66	-1.1	L	23
67	9.3	R	28
68	46.9	L	18
69	34.6	R	14
70	50.2	L	26
71	45.0	R	22
72	11.2	L	26
73	-5.3	R	28
74	-15.4	L	26
75	6.4	R	36
76	4.4	L	25
77	36.8	R	33
78	11.0	L	23
79	2.5	R	29
80	8.7	L	24
81	3.8	R	35
82	-10.3	L	15
83	-24.4	R	17
84	-30.1	L	23
85	-12.2	R	30
86	-35.2	L	23
87	-10.8	R	36
88	-21.5	L	30
89	-45.1	R	36
90	22.0	L	32
91	-12.9	R	34
92	4.5	L	24
93	7.9	R	30
94	2.4	L	29
95	12.9	R	15
96	2.1	L	27
97	19.8	R	28
98	-0.2	L	23
99	13.3	R	38
100	11.4	L	25
101	24.9	R	35
102	-8.1	L	30
103	5.8	R	39
104	15.4	L	27
105	38.8	R	37
106	58.6	L	23
107	37.6	R	35
108	55.7	L	26
109	47.3	R	36
110	14.2	L	27
111	7.2	R	31
112	-32.8	L	17
113	24.3	R	26
114	4.5	L	21
115	-50.9	R	28
116	14.4	L	24
117	8.3	R	24
118	39.9	L	26
119	15.0	R	31
120	31.9	L	18
121	18.1	R	31
122	-4.3	L	27
123	-8.8	R	32
124	-0.4	L	23
125	17.0	R	35
126	13.3	L	20
127	26.5	R	38
128	23.6	L	28
129	22.4	R	36
130	7.0	L	20
131	19.4	R	21
132	4.8	L	18
133	13.6	R	35
134	-5.4	L	20
135	-12.3	R	30
136	7.7	L	22
137	-39.3	R	31
138	2.6	L	21
139	-27.2	R	27
140	18.0	L	23
141	72.4	R	36
142	-38.1	L	23
143	-50.0	R	32
144	-22.4	L	14
145	65.8	R	27
146	-3.6	L	12
147	-17.1	R	35
148	-11.3	L	17
149	-8.9	R	33
150	-27.1	L	26
151	28.9	R	37
152	-2.1	L	32
153	-28.0	R	32
154	39.8	L	23
155	4.1	R	36
156	-6.0	L	20
157	-42.8	R	26
158	39.9	L	31
159	-6.0	R	34
160	9.3	L	19
161	32.1	R	36
162	53.7	L	22
163	10.2	R	35
164	-23.5	L	17
165	-4.4	R	37
166	-6.3	L	22
167	7.6	R	24
168	-1.4	L	23
169	-15.4	R	34
170	-6.5	L	26
171	8.1	R	37
172	-19.1	L	24
173	-0.8	R	44
174	-7.6	L	26
175	-33.0	R	35
176	-7.4	L	26
177	-42.2	R	22
178	26.1	L	25
179	19.2	R	20
180	-10.9	L	23
181	-10.7	R	37
182	-5.1	L	20
183	6.1	R	39
184	30.6	L	24
185	8.7	R	28
186	13.6	L	28
187	-13.1	R	37
188	-15.6	L	29
189	2.5	R	37
190	-4.7	L	21
191	-14.4	R	26
192	-6.9	L	31
193	-6.3	R	34
194	-2.5	L	29
195	28.0	R	37
196	6.9	L	23
197	-31.4	R	34
198	-3.7	L	30
199	-11.5	R	37
200	-16.3	L	22
201	-28.4	R	30
202	-5.6	L	25
203	27.0	R	38
204	0.8	L	23
205	17.0	R	41
206	-6.0	L	19
207	12.1	R	35
208	-12.0	L	11
209	10.5	R	37
210	-0.9	L	26
211	22.8	R	41
212	12.8	L	31
213	5.8	R	36
214	11.3	L	32
215	9.1	R	34
216	22.4	L	29
217	30.1	R	41
218	-5.6	L	28
219	-22.1	R	30
220	-1.7	L	21
221	17.2	R	39
222	17.8	L	23
223	24.0	R	42
224	9.3	L	25
225	10.3	R	36
226	-0.4	L	28
227	-30.2	R	33
228	25.1	L	26
229	30.7	R	36
230	12.5	L	32
231	3.7	R	26
232	-13.6	L	24
233	8.7	R	21
234	-5.6	L	29
235	7.8	R	38
236	10.4	L	24
237	-23.8	R	41
238	35.1	L	32
239	71.8	R	36
240	10.0	L	23
241	24.6	R	39
242	10.9	L	16
243	55.4	R	41
244	-11.7	L	10
245	7.1	R	40
246	-5.3	L	25
247	48.0	R	42
248	-5.0	L	25
249	-10.7	R	39
250	2.5	L	29
251	7.5	R	34
252	9.2	L	28
253	2.8	R	37
254	4.6	L	23
255	6.3	R	38
256	1.9	L	21
257	-17.2	R	40
258	-3.3	L	26
259	15.8	R	37
260	25.3	L	33
261	18.0	R	37
262	5.3	L	24
263	43.9	R	43
264	9.4	L	33
265	-24.9	R	35
266	0.5	L	30
267	-3.7	R	40
268	11.9	L	30
269	-20.6	R	30
270	13.3	L	18
271	6.5	R	40
272	30.9	L	26
273	9.6	R	40
274	20.0	L	25
275	1.2	R	36
276	-17.0	L	21
277	-14.6	R	35
278	29.7	L	21
279	14.2	R	39
280	16.5	L	29
281	-1.9	R	33
282	-4.9	L	28
283	15.4	R	39
284	-3.1	L	30
285	5.3	R	37
286	21.6	L	12
287	-20.2	R	32
288	0.9	L	23
289	-27.6	R	31
290	1.3	L	29
291	22.3	R	39
292	22.2	L	26
293	23.6	R	43
294	1.4	L	35
295	31.4	R	42
296	0.3	L	29
297	-9.6	R	37
298	3.8	L	26
299	30.2	R	34
300	55.7	L	23
1	51.3	L	25
2	-19.8	R	40
3	-19.3	L	28
4	31.3	R	39
5	-34.3	L	35
6	-13.6	R	37
7	-7.4	L	27
8	21.3	R	38
9	4.7	L	34
10	19.4	R	40
11	14.3	L	36
12	18.6	R	23
13	-3.1	L	33
14	-3.5	R	39
15	-0.4	L	29
16	-5.9	R	27
17	4.5	L	39
18	-10.5	R	42
19	12.9	L	32
20	6.9	R	42
21	-15.6	L	37
22	-32.3	R	37
23	-0.7	L	35
24	-10.6	R	43
25	-14.2	L	33
26	-29.3	R	40
27	1.4	L	35
28	20.4	R	40
29	35.7	L	33
30	12.9	R	43
31	18.7	L	33
32	33.9	R	41
33	6.9	L	35
34	7.6	R	45
35	16.9	L	26
36	0.3	R	43
37	-18.6	L	38
38	-34.9	R	42
39	0.4	L	31
40	12.7	R	39
41	30.9	L	35
42	47.9	R	50
43	3.2	L	26
44	-2.5	R	41
45	-8.0	L	28
46	47.1	R	44
47	10.9	L	31
48	-48.4	R	45
49	34.8	L	36
50	22.8	R	40
51	16.5	L	34
52	-53.3	R	42
53	0.4	L	32
54	-24.3	R	32
55	6.4	L	26
56	-9.3	R	41
57	27.5	L	35
58	27.8	R	30
59	62.1	L	31
60	12.5	R	32
61	17.9	L	24
62	-26.0	R	34
63	7.1	L	24
64	-12.3	R	32
65	-30.1	L	26
66	3.9	R	23
67	-6.6	L	30
68	11.2	R	33
69	16.8	L	27
70	32.3	R	36
71	-8.5	L	27
72	38.8	R	35
73	10.6	L	24
74	24.4	R	42
75	29.6	L	27
76	20.7	R	35
77	16.1	L	27
78	29.0	R	36
79	28.4	L	32
80	10.5	R	41
81	36.0	L	34
82	31.8	R	40
83	20.4	L	35
84	-11.3	R	38
85	-2.2	L	34
86	-39.1	R	40
87	12.3	L	31
88	-20.4	R	37
89	5.4	L	35
90	28.4	R	34
91	38.5	L	25
92	26.2	R	35
93	25.3	L	30
94	-8.4	R	24
95	35.9	L	26
96	47.4	R	36
97	26.5	L	36
98	90.1	R	40
99	47.3	L	26
100	6.2	R	37
101	-22.4	L	25
102	-0.8	R	18
103	-15.9	L	27
104	-35.8	R	27
105	-13.6	L	29
106	7.7	R	34
107	14.5	L	23
108	23.4	R	37
109	35.6	L	36
110	3.0	R	36
111	-21.5	L	30
112	-23.3	R	36
113	-15.1	L	34
114	7.4	R	39
115	26.3	L	24
116	48.9	R	38
117	3.7	L	24
118	17.6	R	26
119	0.0	L	26
120	24.7	R	39
121	-6.9	L	30
122	10.6	R	31
123	15.0	L	29
124	22.6	R	39
125	15.2	L	17
126	-6.2	R	35
127	-13.0	L	29
128	14.1	R	38
129	15.5	L	25
130	10.7	R	33
131	32.4	L	32
132	20.7	R	38
133	20.6	L	29
134	-16.1	R	37
135	17.4	L	29
136	-18.6	R	37
137	-0.2	L	30
138	-4.6	R	37
139	10.4	L	26
140	3.7	R	35
141	-5.1	L	30
142	25.6	R	32
143	18.8	L	21
144	31.2	R	38
145	16.3	L	19
146	21.4	R	37
147	40.1	L	23
148	29.7	R	23
149	20.8	L	21
150	7.6	R	33
151	10.1	L	19
152	5.6	R	38
153	-5.6	L	23
154	26.0	R	40
155	-4.1	L	34
156	-11.8	R	38
157	-8.8	L	30
158	6.9	R	39
159	4.1	L	32
160	-6.2	R	29
161	-6.6	L	26
162	31.5	R	24
163	8.6	L	20
164	-8.9	R	34
165	1.3	L	31
166	-38.3	R	38
167	-11.7	L	31
168	23.0	R	40
169	13.4	L	26
170	25.3	R	37
171	12.5	L	24
172	17.8	R	36
173	-3.5	L	24
174	23.0	R	35
175	37.3	L	24
176	-21.9	R	17
177	-3.3	L	34
178	1.8	R	38
179	-8.1	L	24
180	-30.4	R	31
181	-8.2	L	26
182	26.1	R	35
183	-13.2	L	26
184	10.8	R	36
185	-7.1	L	26
186	-25.9	R	32
187	-13.1	L	24
188	-14.7	R	34
189	-79.2	L	32
190	39.6	R	38
191	-20.8	L	19
192	-18.7	R	24
193	8.4	L	28
194	-38.9	R	38
195	-19.2	L	20
196	-21.2	R	35
197	-15.0	L	25
198	-23.3	R	38
199	-3.8	L	25
200	10.6	R	44
201	14.2	L	24
202	19.8	R	40
203	17.8	L	28
204	17.3	R	39
205	-13.8	L	16
206	-11.7	R	39
207	-21.7	L	31
208	3.2	R	40
209	-8.0	L	27
210	14.0	R	45
211	-5.7	L	32
212	-21.8	R	40
213	-17.2	L	29
214	23.9	R	40
215	30.6	L	33
216	-8.7	R	37
217	10.7	L	31
218	-25.0	R	37
219	17.1	L	29
220	-11.0	R	38
221	12.1	L	33
222	27.3	R	29
223	41.1	L	30
224	26.8	R	37
225	24.7	L	24
226	-7.0	R	37
227	-2.6	L	24
228	-6.0	R	40
229	21.5	L	31
230	23.9	R	40
231	33.7	L	35
232	-3.6	R	42
233	-2.1	L	38
234	-4.3	R	41
235	22.4	L	35
236	5.8	R	42
237	-12.7	L	26
238	15.6	R	39
239	0.4	L	32
240	-22.7	R	39
241	8.9	L	37
242	36.1	R	43
243	23.5	L	34
244	-22.5	R	41
245	22.8	L	38
246	-1.5	R	40
247	0.3	L	24
248	7.1	R	36
249	21.8	L	40
250	-29.3	R	35
251	-18.4	L	33
252	-41.6	R	43
253	16.3	L	33
254	-18.2	R	39
255	-0.3	L	33
256	-8.7	R	33
257	-17.5	L	25
258	-17.4	R	37
259	-0.9	L	32
260	12.8	R	28
261	-10.9	L	33
262	12.0	R	37
263	17.1	L	29
264	23.4	R	39
265	-8.7	L	31
266	-16.4	R	39
267	19.8	L	30
268	-3.6	R	35
269	25.1	L	26
270	-10.0	R	34
271	-18.3	L	14
272	-12.4	R	34
273	-0.6	L	23
274	7.4	R	38
275	22.0	L	32
276	33.6	R	34
277	-9.0	L	32
278	24.1	R	37
279	10.4	L	32
280	-14.6	R	36
281	-33.4	L	17
282	-11.6	R	33
283	18.9	L	35
284	43.5	R	37
285	9.4	L	32
286	17.6	R	39
287	27.6	L	29
288	35.6	R	38
289	-1.2	L	33
290	7.8	R	42
291	-16.8	L	31
292	38.8	R	41
293	3.3	L	32
294	-3.1	R	37
295	18.8	L	31
296	60.9	R	39
297	12.4	L	25
298	-7.1	R	34
299	-9.0	L	30
300	-12.4	R	33
