# Supplementary material for: The groove hypothesis—music and dance reimagined: A sensory motor synchronization study
Source: PLoS One. 2025 Sep 22;20(9):e0328719. doi: 10.1371/journal.pone.0328719 (PMC12453204; doi:10.1371/journal.pone.0328719)
Supplement: S1 Data — All CSV files contained in the “All data” folder constitute the entirety of the data. (ZIP) [file pone.0328719.s001.zip › #1 EEG.csv]

#1	C3-pkFq(Hz)	C4-pkFq(Hz)
Rest1-10	11.719	11.719
Rest1-20	12.207	12.207
Rest1-30	11.719	11.719
Rest1-40	10.742	12.207
Rest1-50	11.719	11.719
Rest1-60	11.23	11.23
Rest1-70	10.742	12.207
Rest1-80	12.207	12.207
Rest1-90	11.719	11.719
Rest1-100	12.695	11.719
Rest1-110	10.254	12.695
Rest1-120	12.695	12.695
Rest1-130	12.695	12.695
Rest1-140	12.695	12.695
Rest1-150	13.184	13.184
Rest1-160	12.207	13.184
Rest1-170	11.23	12.695
Rest1-180	12.207	12.207
Rest1-190	13.184	12.695
Rest1-200	11.719	11.719
Rest1-210	13.184	13.184
Rest1-220	13.184	11.23
Rest1-230	12.695	12.695
Rest1-240	11.719	12.207
Rest1-250	11.719	11.719
Rest1-260	12.695	12.695
Rest1-270	12.207	12.207
Rest1-280	13.184	13.184
Rest1-290	10.742	10.742
Rest1-300	13.184	13.184
Click1-10	11.23	11.23
Click1-20	12.207	12.207
Click1-30	13.184	10.742
Click1-40	11.23	11.719
Click1-50	12.695	12.695
Click1-60	12.695	12.695
Click1-70	10.742	12.207
Click1-80	10.254	11.719
Click1-90	12.695	12.207
Click1-100	12.207	12.207
Click1-110	3.906	13.184
Click1-120	12.695	12.695
Click1-130	3.906	12.695
Click1-140	13.184	13.184
Click1-150	12.695	12.207
Click1-160	3.906	12.695
Click1-170	11.719	11.23
Click1-180	9.766	10.742
Click1-190	12.207	12.207
Click1-200	12.207	12.207
Click1-210	4.395	4.395
Click1-220	7.324	4.395
Click1-230	5.371	4.395
Click1-240	13.184	12.695
Click1-250	13.672	13.184
Click1-260	4.395	4.395
Click1-270	3.906	4.883
Click1-280	4.395	12.207
Click1-290	10.742	10.742
Click2-10	9.277	3.906
Click2-20	12.695	12.695
Click2-30	11.719	11.719
Click2-40	13.184	12.695
Click2-50	11.23	12.207
Click2-60	9.277	11.719
Click2-70	12.695	12.695
Click2-80	3.906	3.906
Click2-90	4.395	4.395
Click2-100	4.395	4.395
Click2-110	3.906	3.906
Click2-120	11.23	12.695
Click2-130	12.207	12.207
Click2-140	3.906	3.906
Click2-150	3.906	4.395
Click2-160	4.883	4.395
Click2-170	11.23	11.719
Click2-180	3.906	6.348
Click2-190	4.395	4.395
Click2-200	10.742	12.695
Click2-210	4.395	3.906
Click2-220	12.695	12.695
Click2-230	12.207	12.207
Click2-240	10.254	3.906
Click2-250	4.395	11.23
Click2-260	3.906	3.906
Click2-270	13.184	11.23
Click2-280	11.719	11.719
Click2-290	3.906	3.906
Rest2-10	10.742	11.719
Rest2-20	3.906	13.184
Rest2-30	10.742	5.859
Rest2-40	11.23	11.23
Rest2-50	12.695	12.695
Rest2-60	13.184	12.695
Rest2-70	12.207	12.207
Rest2-80	3.906	12.695
Rest2-90	12.695	11.719
Rest2-100	10.254	10.254
Rest2-110	12.207	12.207
Play1-10	11.719	11.719
Play1-20	11.719	11.719
Play1-30	12.695	12.207
Play1-40	11.719	12.207
Play1-50	11.719	12.695
Play1-60	11.719	11.719
Play1-70	11.719	11.719
Play1-80	11.719	11.719
Play1-90	12.207	12.207
Play1-100	11.23	12.207
Play1-110	12.207	12.207
Play1-120	12.207	12.207
Play1-130	12.695	11.23
Play1-140	11.23	11.23
Play1-150	10.254	12.207
Play1-160	10.254	10.742
Play1-170	8.789	12.207
Play1-180	11.23	11.23
Play1-190	11.719	11.719
Play1-200	11.719	12.207
Play1-210	12.695	12.695
Play1-220	11.23	11.23
Play1-230	11.23	11.23
Play1-240	10.742	12.207
Play1-250	11.719	11.719
Play1-260	12.207	11.719
Play1-270	11.23	11.23
Play1-280	12.207	11.23
Play1-290	12.207	12.207
Play1-300	11.23	11.719
Play2-10	11.23	11.23
Play2-20	11.23	11.23
Play2-30	11.719	11.719
Play2-40	11.719	11.719
Play2-50	11.719	11.719
Play2-60	12.207	12.207
Play2-70	11.719	12.695
Play2-80	12.207	12.207
Play2-90	12.207	12.207
Play2-100	12.207	12.207
Play2-110	11.719	11.719
Play2-120	11.719	11.23
Play2-130	12.695	12.695
Play2-140	10.254	13.184
Play2-150	12.695	12.695
Play2-160	10.254	12.207
Play2-170	11.719	11.719
Play2-180	12.207	12.695
Play2-190	13.184	12.695
Play2-200	12.207	12.695
Play2-210	12.207	12.207
Play2-220	11.23	13.184
Play2-230	12.695	12.695
Play2-240	11.23	11.23
Play2-250	11.719	11.719
Play2-260	12.695	11.719
Play2-270	12.695	12.695
Play2-280	12.207	12.207
Play2-290	10.742	10.742
Play2-300	12.695	12.695
Recoverly-10	12.695	11.719
Recoverly-20	11.719	11.719
Recoverly-30	10.742	12.695
Recoverly-40	11.719	11.719
Recoverly-50	11.719	11.719
Recoverly-60	13.672	13.672
Recoverly-70	3.906	11.719
Recoverly-80	12.207	12.207
Recoverly-90	12.207	11.23
Recoverly-100	3.906	12.207
Recoverly-110	10.254	9.766
Recoverly-120	12.207	12.695
Recoverly-130	11.719	11.719
Recoverly-140	3.906	12.695
Recoverly-150	4.395	12.207
Recoverly-160	12.695	12.695
Recoverly-170	11.719	11.719
Recoverly-180	11.23	11.719
Recoverly-190	4.395	4.395
Recoverly-200	10.742	10.742
Recoverly-210	12.207	11.23
