# Supplementary material for: The groove hypothesis—music and dance reimagined: A sensory motor synchronization study
Source: PLoS One. 2025 Sep 22;20(9):e0328719. doi: 10.1371/journal.pone.0328719 (PMC12453204; doi:10.1371/journal.pone.0328719)
Supplement: S1 Data — All CSV files contained in the “All data” folder constitute the entirety of the data. (ZIP) [file pone.0328719.s001.zip › #1 Results.csv]

Target	Result	Performance	Strength
1
2
3	46.6	R	19
4	1.3	L	27
5	13.9	R	14
6	32.8	L	14
7	0.0	R	22
8	23.1	L	10
9	-9.4	R	17
10	32.4	L	13
11	11.5	R	13
12	19.4	L	6
13	8.3	R	8
14	3.1	L	8
15	-0.7	R	7
16	30.2	L	10
17	42.3	R	5
18	21.1	L	17
19	10.2	R	8
20	-14.1	L	8
21	1.8	R	14
22	17.8	L	7
23	1.2	R	14
24	-3.8	L	10
25	7.3	R	11
26	6.9	L	9
27	-4.6	R	6
28	9.2	L	16
29	2.4	R	14
30	18.3	L	7
31	-4.1	R	9
32	10.0	L	16
33	28.8	R	13
34	-30.2	L	14
35	-32.0	R	13
36	-65.8	L	12
37	-57.9	R	9
42	66.0	R	32
43	15.8	L	26
44	8.2	R	8
45	48.6	L	28
46	17.6	R	15
47	33.6	L	16
48	16.5	R	9
49	30.9	L	16
50	27.9	R	9
51	12.8	L	11
52	14.5	R	19
53	28.2	L	11
54	19.5	R	15
55	17.7	L	10
56	16.3	R	16
57	-14.7	L	10
58	1.7	R	8
59	8.4	L	20
60	38.2	R	16
61	24.5	L	16
62	29.2	R	14
63	36.8	L	21
64	67.2	R	21
65	11.6	L	18
66	-1.8	R	10
67	33.4	L	13
68	54.1	R	14
69	7.9	L	16
70	38.1	R	16
71	6.3	L	18
72	2.1	R	15
73	18.2	L	16
74	15.1	R	13
75	34.6	L	21
76	20.4	R	18
77	74.4	L	22
78	26.4	R	10
79	0.8	L	19
80	12.5	R	9
81	17.7	L	19
82	36.1	R	19
83	44.2	L	15
84	52.5	R	14
85	-5.6	L	19
86	-27.3	R	14
87	-12.5	L	23
88	-19.4	R	19
89	6.9	L	17
90	-5.9	R	17
91	48.2	L	13
92	40.6	R	17
93	75.6	L	22
94	34.4	R	21
95	4.8	L	12
96	-7.9	R	9
97	15.6	L	15
98	44.6	R	14
99	5.6	L	17
100	-5.7	R	21
101	27.0	L	21
102	-58.7	R	16
103	-28.4	L	17
104	-4.8	R	15
105	13.9	L	21
106	26.5	R	5
107	15.6	L	11
108	29.8	R	13
109	47.5	L	14
110	-2.2	R	21
111	16.5	L	14
112	17.5	R	10
113	-1.2	L	20
114	12.1	R	27
115	41.8	L	8
116	-0.8	R	18
117	-17.8	L	11
118	-0.3	R	14
119	-1.6	L	8
120	37.9	R	14
121	36.2	L	14
122	35.5	R	8
123	23.0	L	8
124	29.0	R	8
125	0.9	L	9
126	-20.1	R	12
127	1.0	L	16
128	24.6	R	5
129	22.5	L	12
130	5.7	R	15
131	32.5	L	8
132	3.1	R	15
133	43.9	L	15
134	24.9	R	15
135	23.4	L	12
136	27.4	R	10
137	56.9	L	17
138	-36.8	R	10
139	-28.7	L	14
140	-60.6	R	5
141	-100.8	L	10
145	52.2	R	25
146	15.5	L	18
147	20.8	R	20
148	1.7	L	16
149	1.1	R	15
150	42.0	L	11
151	7.1	R	7
152	31.5	L	12
153	5.0	R	18
154	18.2	L	19
155	47.8	R	7
156	-21.9	L	26
157	-9.8	R	14
158	39.8	L	19
159	61.6	R	13
160	-21.5	L	10
161	5.4	R	15
162	10.2	L	10
163	4.5	R	23
164	20.4	L	14
165	-4.7	R	12
166	8.0	L	21
167	24.6	R	11
168	54.9	L	15
169	24.7	R	21
170	32.9	L	12
171	-0.9	R	20
172	26.2	L	19
173	-5.7	R	23
174	6.3	L	23
175	49.7	R	20
176	2.9	L	18
177	12.9	R	6
178	-24.6	L	19
179	-1.0	R	20
180	-17.0	L	10
181	-18.2	R	8
182	-18.0	L	10
183	18.6	R	17
184	54.0	L	17
185	21.5	R	8
186	-25.3	L	13
187	-7.4	R	14
188	-19.2	L	12
189	-18.8	R	14
190	-16.5	L	8
191	-48.9	R	15
192	-55.0	L	10
193	-27.4	R	12
194	-25.8	L	17
195	24.3	R	22
196	-54.9	L	10
197	-20.9	R	7
198	-40.5	L	6
199	-47.6	R	10
200	-5.3	L	6
201	1.3	R	13
202	2.8	L	5
203	5.8	R	18
204	-18.5	L	7
205	38.3	R	23
206	81.6	L	8
207	45.9	R	5
208	-39.8	L	10
209	-83.4	R	17
210	-113.9	L	9
211	-152.3	R	16
212	-153.6	L	5
216	14.8	R	21
217	-4.7	L	13
218	-1.4	R	25
219	12.4	L	17
220	-35.7	R	20
221	-67.5	L	8
222	-45.8	R	16
223	-62.5	L	8
224	-88.0	R	19
232	36.1	R	25
233	-8.5	L	19
234	-12.4	R	20
235	2.1	L	13
236	-52.6	R	26
237	-22.0	L	12
238	-22.3	R	16
239	8.3	L	21
240	-23.0	R	21
241	-11.6	L	15
242	11.7	R	19
243	2.6	L	8
244	-8.4	R	10
245	-23.0	L	12
246	17.0	R	18
247	12.5	L	16
248	35.8	R	30
249	-3.6	L	15
250	4.9	R	31
251	-0.2	L	19
252	19.5	R	23
253	-25.0	L	13
254	-25.7	R	32
255	-29.9	L	10
256	-17.1	R	7
257	13.8	L	11
258	-1.6	R	18
259	17.3	L	19
260	-11.5	R	26
261	30.2	L	5
262	21.5	R	10
263	-14.0	L	13
264	34.0	R	29
265	-35.6	L	17
266	6.6	R	15
267	-21.1	L	13
268	-7.0	R	16
269	-37.2	L	12
270	-5.1	R	23
271	16.5	L	15
272	-7.9	R	27
273	-14.7	L	19
274	5.7	R	13
275	7.4	L	11
276	72.6	R	27
277	-16.0	L	13
278	-22.1	R	14
279	-62.0	L	12
280	-37.4	R	20
281	-14.3	L	5
282	-28.9	R	16
283	-31.6	L	12
284	-57.1	R	10
285	-81.1	L	9
286	-77.3	R	11
287	-62.5	L	14
288	-71.5	R	12
298	6.7	R	24
299	7.3	L	26
300	19.3	R	33
5	-3.3	R	24
6	-3.6	L	17
7	10.2	R	26
8	6.8	L	16
9	-3.6	R	26
10	-3.9	L	20
11	9.9	R	15
12	15.8	L	16
13	18.3	R	10
14	11.2	L	13
15	25.0	R	23
16	1.1	L	17
17	0.9	R	16
18	14.6	L	11
19	17.4	R	19
20	19.7	L	11
21	11.7	R	22
22	-19.7	L	19
23	22.6	R	23
24	-35.6	L	28
25	-5.0	R	15
26	-9.2	L	15
27	20.2	R	14
28	-4.0	L	13
29	18.1	R	21
30	41.9	L	21
31	-1.5	R	27
32	11.2	L	20
33	45.9	R	11
34	-30.9	L	13
35	-25.0	R	18
36	-47.4	L	12
37	-31.8	R	14
38	-33.3	L	11
39	7.2	R	10
40	-21.1	L	14
41	-3.6	R	16
42	-15.8	L	5
43	-0.4	R	14
44	35.1	L	14
45	17.1	R	17
46	27.0	L	18
47	85.4	R	10
48	-11.6	L	13
49	2.6	R	20
50	-6.9	L	18
51	28.2	R	23
52	26.3	L	18
53	84.8	R	28
54	4.9	L	8
55	23.4	R	23
56	12.1	L	11
57	75.5	R	21
58	-26.0	L	19
59	6.4	R	23
60	-0.4	L	8
61	29.6	R	21
62	-13.6	L	13
63	-28.7	R	10
64	12.6	L	13
65	-20.5	R	20
72	39.0	R	32
73	-5.8	L	21
74	5.2	R	21
75	-31.8	L	17
76	-27.4	R	18
77	-46.4	L	18
78	-36.6	R	21
79	-19.8	L	10
80	-32.4	R	19
81	-35.4	L	16
82	-18.6	R	20
83	-25.3	L	14
84	-4.6	R	26
85	36.5	L	21
86	2.2	R	28
87	1.8	L	20
88	-19.0	R	21
89	-4.8	L	18
90	5.5	R	26
91	7.6	L	17
92	-17.5	R	20
93	7.4	L	15
94	15.6	R	19
95	-19.4	L	18
96	-12.0	R	25
97	3.3	L	15
98	1.9	R	22
99	22.6	L	15
100	11.9	R	28
101	1.9	L	10
102	-2.5	R	23
103	13.2	L	13
104	8.9	R	23
105	5.4	L	8
106	6.6	R	23
107	10.6	L	18
108	42.6	R	24
109	47.5	L	14
110	23.4	R	22
111	-5.4	L	21
112	-3.9	R	23
113	25.1	L	16
114	37.6	R	25
115	51.5	L	17
116	23.2	R	26
117	10.1	L	17
118	-16.8	R	21
119	13.8	L	14
120	2.2	R	16
121	2.0	L	9
122	-1.0	R	23
123	-14.4	L	16
124	-4.8	R	25
125	18.9	L	18
126	24.4	R	24
127	-10.7	L	18
128	-17.3	R	32
129	17.8	L	20
130	-5.2	R	26
131	-29.6	L	7
132	-20.1	R	26
133	-53.4	L	13
134	-10.5	R	24
135	-13.8	L	10
136	16.5	R	24
137	20.0	L	19
138	54.2	R	22
139	28.5	L	14
140	23.9	R	20
141	-7.0	L	12
142	5.2	R	21
143	14.3	L	11
144	24.1	R	19
145	19.1	L	19
146	13.4	R	20
147	16.6	L	11
148	41.1	R	8
149	34.0	L	15
150	16.1	R	27
151	-10.0	L	18
152	18.6	R	18
153	-14.6	L	15
154	-3.6	R	16
155	-10.5	L	17
156	-22.7	R	24
157	-13.9	L	8
158	-31.4	R	17
159	-29.8	L	21
160	-4.6	R	19
161	29.2	L	19
162	6.0	R	16
163	24.3	L	15
164	11.1	R	17
165	3.7	L	18
166	20.8	R	15
167	-22.8	L	14
168	13.8	R	13
169	-8.1	L	11
170	-5.2	R	9
171	-14.0	L	13
172	-36.9	R	11
173	-15.7	L	20
174	-41.0	R	21
175	-32.8	L	8
176	-31.3	R	8
177	-5.1	L	10
178	2.0	R	22
179	25.9	L	18
180	47.7	R	19
181	21.5	L	15
182	31.1	R	16
183	44.6	L	17
184	14.2	R	16
185	-5.3	L	12
186	18.0	R	20
187	4.5	L	16
188	-50.0	R	31
189	-22.3	L	18
190	-57.6	R	15
191	-19.4	L	17
192	0.7	R	13
193	-16.9	L	15
194	-14.1	R	8
195	-7.7	L	17
196	0.7	R	23
197	-24.1	L	18
198	22.5	R	21
199	22.3	L	20
200	5.8	R	24
201	27.2	L	8
202	24.1	R	22
203	-14.2	L	13
204	-57.8	R	21
205	-62.1	L	8
206	-44.6	R	10
207	-45.2	L	15
208	-82.8	R	12
209	-87.0	L	8
210	-46.1	R	5
211	-57.3	L	14
212	-34.7	R	8
213	-22.1	L	11
214	-5.3	R	7
215	-39.1	L	12
216	-20.9	R	16
217	-39.1	L	13
218	-7.9	R	13
219	-12.6	L	5
220	44.3	R	22
221	-5.4	L	5
222	-4.0	R	13
223	18.8	L	11
224	3.1	R	19
225	-27.6	L	10
226	-11.8	R	10
227	40.7	L	8
228	19.6	R	26
229	20.1	L	17
230	-7.7	R	30
231	7.7	L	23
232	3.2	R	23
233	15.1	L	21
234	26.1	R	17
235	-12.8	L	21
236	-19.6	R	16
237	17.5	L	22
238	25.0	R	29
239	34.5	L	17
240	-2.8	R	18
241	-9.9	L	11
242	7.0	R	29
243	3.5	L	20
244	20.7	R	26
245	22.8	L	12
246	21.3	R	28
247	33.6	L	15
248	19.3	R	23
249	2.0	L	11
250	-22.4	R	23
251	-46.4	L	14
252	-15.6	R	26
253	-3.1	L	16
254	7.6	R	24
255	-20.9	L	20
256	-4.6	R	24
257	-16.5	L	6
258	38.5	R	24
259	39.9	L	13
260	37.0	R	20
261	4.5	L	22
262	11.0	R	29
263	5.5	L	17
264	18.0	R	30
265	-21.4	L	24
266	-4.5	R	33
267	18.3	L	26
268	19.8	R	27
269	-1.7	L	20
270	-5.0	R	30
271	-15.4	L	18
272	-13.6	R	24
273	9.2	L	17
274	-43.8	R	23
275	-28.7	L	22
276	-36.1	R	20
277	-67.0	L	14
