# Supplementary material for: The groove hypothesis—music and dance reimagined: A sensory motor synchronization study
Source: PLoS One. 2025 Sep 22;20(9):e0328719. doi: 10.1371/journal.pone.0328719 (PMC12453204; doi:10.1371/journal.pone.0328719)
Supplement: S1 Data — All CSV files contained in the “All data” folder constitute the entirety of the data. (ZIP) [file pone.0328719.s001.zip › #2 Results.csv]

Target	Result	Performance	Strength
1	48.7	R	9
2	3.8	L	17
3	-7.0	R	20
4	4.6	L	14
5	11.1	R	16
6	19.2	L	16
7	28.5	R	14
8	1.5	L	13
9	1.3	R	11
10	-42.1	L	8
11	36.9	R	16
12	15.1	L	5
13	24.4	R	9
15	7.6	R	25
16	25.4	L	20
17	13.6	R	10
18	11.7	L	7
19	4.6	R	11
20	19.5	L	6
21	9.7	R	19
22	5.4	L	12
23	-2.9	R	5
24	-22.1	L	11
25	-18.1	R	6
26	-8.0	L	7
27	-3.4	R	10
28	29.4	L	10
30	-11.2	L	11
31	13.8	R	11
32	19.9	L	10
33	-33.7	R	8
35	43.1	R	7
36	10.6	L	17
37	18.4	R	13
38	-6.1	L	22
39	24.1	R	21
40	19.0	L	15
41	39.0	R	24
42	30.7	L	12
43	19.5	R	19
44	2.0	L	14
45	18.3	R	7
46	19.0	L	20
47	35.6	R	9
48	6.2	L	9
49	-31.0	R	12
50	34.0	L	8
51	46.9	R	17
52	51.9	L	15
53	-10.4	R	17
54	25.7	L	14
55	47.6	R	17
56	60.2	L	12
57	15.8	R	15
58	37.5	L	13
59	38.3	R	20
60	1.9	L	8
61	12.2	R	7
62	43.1	L	11
63	67.6	R	9
64	83.5	L	7
65	5.2	R	7
66	3.6	L	15
67	-13.4	R	9
68	1.7	L	11
69	-2.1	R	23
70	55.2	L	14
71	44.2	R	15
72	22.8	L	7
73	-0.8	R	7
74	21.0	L	13
75	28.5	R	13
76	26.6	L	11
77	4.2	R	13
78	40.6	L	13
79	24.9	R	23
80	14.4	L	12
81	17.4	R	20
82	9.7	L	10
83	74.1	R	23
84	-11.6	L	13
85	7.8	R	17
86	4.8	L	15
87	21.9	R	16
88	42.3	L	16
89	-14.7	R	13
90	6.8	L	8
91	-8.4	R	19
92	-16.7	L	13
93	21.0	R	8
94	-3.2	L	11
95	13.6	R	17
96	28.0	L	8
97	10.5	R	13
98	-15.3	L	8
99	19.1	R	10
100	12.5	L	16
101	-11.2	R	10
102	3.0	L	7
103	-2.3	R	11
104	-4.8	L	11
106	3.4	L	15
107	13.0	R	13
108	56.3	L	16
109	22.2	R	7
110	-18.7	L	10
111	25.3	R	14
112	8.1	L	17
113	22.8	R	18
114	6.6	L	8
115	6.4	R	11
116	15.8	L	11
117	38.7	R	21
118	-22.2	L	18
119	12.6	R	10
120	6.0	L	5
121	18.2	R	15
122	-11.2	L	14
123	52.9	R	17
124	11.1	L	10
125	0.4	R	21
126	12.6	L	15
127	-23.1	R	17
128	-4.4	L	19
129	-22.1	R	23
130	-6.6	L	17
131	-17.1	R	13
132	-23.0	L	10
133	2.7	R	13
134	-18.1	L	14
135	9.4	R	19
136	35.6	L	14
137	3.1	R	12
138	2.6	L	18
139	8.8	R	14
140	1.4	L	21
141	-9.5	R	6
142	17.8	L	14
143	28.1	R	8
144	-4.1	L	17
145	10.9	R	18
146	-30.0	L	13
147	50.0	R	15
148	3.5	L	13
149	-8.5	R	15
150	1.0	L	15
151	-65.4	R	9
152	2.1	L	13
153	-8.0	R	16
154	1.3	L	7
155	-4.5	R	11
157	13.6	R	15
158	-24.8	L	6
159	0.6	R	8
160	-31.1	L	7
161	30.9	R	14
162	-29.1	L	5
163	-15.0	R	23
164	-4.5	L	8
165	29.6	R	18
167	16.8	R	20
168	11.0	L	25
169	3.9	R	23
170	-12.9	L	16
171	25.5	R	16
172	36.3	L	21
173	41.5	R	25
174	0.5	L	16
175	13.8	R	26
176	4.5	L	26
177	-7.1	R	19
178	-10.9	L	22
179	-4.1	R	17
180	14.5	L	14
181	-8.0	R	16
182	16.6	L	23
183	-0.5	R	15
184	39.5	L	17
185	22.3	R	23
186	41.0	L	23
187	3.9	R	23
188	0.4	L	12
189	2.5	R	23
190	48.8	L	28
191	-13.1	R	20
192	49.2	L	21
193	-15.8	R	17
194	3.8	L	21
195	17.8	R	19
196	2.6	L	17
197	12.3	R	21
198	20.1	L	9
199	-0.9	R	21
200	15.9	L	21
201	33.3	R	16
202	19.7	L	14
203	15.4	R	26
204	28.4	L	22
205	0.6	R	21
206	38.4	L	18
207	31.7	R	19
208	1.8	L	20
209	17.2	R	19
210	-0.8	L	7
211	2.9	R	18
212	-19.1	L	18
213	15.4	R	7
214	16.0	L	10
215	10.8	R	11
216	-9.5	L	23
217	-0.2	R	13
218	5.7	L	13
219	8.7	R	13
220	17.8	L	20
221	32.4	R	9
222	21.5	L	23
223	8.4	R	18
224	2.6	L	17
225	30.4	R	16
226	-8.1	L	23
227	6.1	R	18
228	38.8	L	23
229	-18.2	R	15
230	1.0	L	18
231	-23.9	R	13
232	9.1	L	8
233	28.4	R	12
234	27.7	L	5
235	5.3	R	23
236	9.6	L	10
237	6.3	R	8
238	-1.4	L	21
239	4.3	R	16
240	-0.3	L	22
241	13.0	R	21
242	31.7	L	22
243	-0.6	R	16
244	-12.7	L	19
245	-11.8	R	19
246	53.5	L	21
247	-25.8	R	17
248	-19.7	L	13
249	-5.2	R	11
250	11.0	L	16
251	-61.2	R	10
252	11.8	L	17
253	19.8	R	28
254	3.7	L	23
255	-0.7	R	13
256	6.9	L	21
257	14.9	R	23
258	2.5	L	23
259	-3.6	R	10
260	26.2	L	21
261	-11.6	R	14
262	35.9	L	12
263	-1.4	R	17
264	25.2	L	23
265	10.8	R	26
266	19.3	L	26
267	14.2	R	24
268	42.2	L	19
269	-4.2	R	23
270	-0.4	L	24
271	24.9	R	26
272	28.3	L	8
273	-5.8	R	15
274	27.3	L	24
275	-6.1	R	26
276	38.6	L	18
277	7.9	R	12
278	23.5	L	20
279	6.3	R	21
280	0.1	L	13
281	13.9	R	21
282	36.1	L	25
283	-4.7	R	16
284	3.2	L	24
285	-18.1	R	24
286	11.0	L	31
287	-15.2	R	26
288	40.7	L	28
289	-16.9	R	25
290	75.5	L	28
291	16.8	R	26
292	24.9	L	27
293	-3.7	R	18
294	0.8	L	31
295	-20.8	R	19
296	19.1	L	24
297	-15.9	R	15
298	23.4	L	27
299	6.0	R	29
300	37.9	L	32
1	-62.8	R	17
2	23.5	R	28
3	44.4	R	14
5	11.3	R	30
6	1.0	R	17
7	32.2	R	18
8	1.9	R	11
9	2.4	R	23
10	-8.3	R	11
11	9.5	R	17
12	-10.2	R	7
13	32.4	R	10
14	10.3	R	8
15	7.3	R	19
16	3.9	R	23
17	11.3	R	19
18	18.6	R	11
19	-0.1	L	13
20	-19.4	R	9
21	-31.7	L	14
22	-0.4	R	21
23	-10.0	L	11
24	0.7	R	15
25	-5.2	L	10
26	-2.3	R	24
28	-15.6	R	16
29	-1.6	R	16
30	-2.2	L	17
31	-19.7	R	28
32	-6.1	L	19
33	20.1	R	25
34	-3.2	L	14
35	0.1	R	26
36	15.4	L	21
37	13.1	R	29
38	-16.8	L	18
39	-12.5	R	21
40	-9.3	R	26
41	13.1	R	22
42	10.8	R	12
43	-6.0	R	12
44	27.0	R	17
45	1.7	R	18
46	12.9	R	23
47	-3.4	R	13
48	-0.6	R	15
49	7.3	R	16
50	29.4	R	21
51	17.4	R	13
52	28.7	R	23
53	13.5	R	19
54	1.6	R	19
55	4.0	R	21
63	-25.4	R	24
64	1.2	R	20
65	-44.1	R	10
66	13.7	R	17
67	-8.7	R	16
68	18.9	R	18
69	0.4	R	14
70	-13.9	R	10
71	-6.4	R	7
72	6.7	R	10
73	10.0	R	13
74	18.6	R	17
75	14.5	R	14
76	-12.1	R	16
77	18.1	R	18
78	-18.1	R	11
79	9.6	R	11
80	10.8	R	11
81	14.8	R	11
82	15.9	R	18
83	6.9	R	6
84	18.6	R	10
85	28.4	R	16
86	19.8	R	9
87	26.3	L	11
88	32.5	R	15
89	-1.6	L	8
90	61.7	R	13
91	-2.4	L	7
92	-1.6	R	14
93	20.5	R	14
94	14.1	R	8
95	25.7	R	18
96	17.6	R	14
97	37.1	R	21
98	0.7	R	8
99	11.0	R	21
100	16.5	R	16
101	-5.8	R	15
102	-5.8	R	7
103	13.1	R	18
104	-15.1	R	8
105	19.4	R	10
106	-46.3	R	7
107	24.2	R	16
108	0.6	R	13
109	37.0	R	17
110	11.8	R	10
111	13.1	R	15
112	27.1	L	10
113	-7.2	R	24
114	49.7	R	14
115	-24.8	R	10
116	0.1	R	7
117	46.3	R	14
118	27.4	R	10
119	2.5	R	5
120	-2.1	R	5
121	-28.2	R	5
122	3.8	R	7
123	11.5	L	8
124	30.8	R	16
125	-23.9	R	8
126	-13.2	R	13
127	0.3	R	13
128	-9.1	R	11
129	-32.0	R	10
130	-15.8	R	13
131	-6.6	R	8
132	-0.9	R	18
133	15.1	R	17
134	-15.3	R	8
135	4.8	R	17
136	-10.3	R	11
137	6.8	R	18
138	28.2	R	8
139	-11.4	R	17
140	2.9	R	10
141	-9.5	R	12
142	-31.1	R	10
143	27.7	R	15
144	-24.3	R	8
145	-2.4	R	10
146	-5.1	R	7
147	24.5	R	14
148	-16.4	R	15
149	5.1	R	15
150	-28.2	R	12
151	2.9	R	12
152	-7.0	R	6
153	13.0	R	18
154	24.9	R	17
155	-0.6	R	10
156	31.3	R	14
157	-4.6	R	16
158	-12.9	R	11
159	20.7	R	13
160	14.1	R	14
161	16.6	R	18
162	-21.4	R	11
163	-5.1	R	16
164	-21.8	R	10
165	-24.0	R	14
166	-5.8	R	13
167	-6.9	R	16
168	-8.6	R	14
169	4.7	R	14
170	5.5	R	12
171	-0.8	R	13
172	-5.1	R	10
173	-11.8	R	14
174	-14.0	R	9
175	9.0	R	8
176	-11.4	R	7
177	-61.0	R	11
178	-38.3	R	8
179	-28.7	R	10
180	-0.8	R	7
181	-26.4	R	9
182	-24.2	R	9
183	20.3	R	9
184	14.6	R	7
185	-36.9	R	10
187	-60.5	R	10
188	2.6	R	12
189	-44.2	R	12
190	-9.1	R	11
191	-31.9	R	11
192	14.1	R	8
193	-24.0	R	11
194	-27.1	R	7
195	14.7	R	10
196	4.6	R	8
197	-25.0	R	11
198	12.5	R	7
199	-5.9	R	9
200	-41.5	R	8
201	55.7	R	10
202	36.3	R	8
203	-5.1	R	9
204	-23.6	R	8
205	7.1	R	10
206	-12.6	R	8
207	-28.8	R	8
208	-28.4	R	8
209	11.1	R	11
210	2.2	R	7
211	-42.0	R	8
212	2.2	R	5
213	26.7	R	8
214	9.6	R	8
216	12.0	R	11
217	6.6	R	11
218	11.7	R	13
219	17.1	L	8
220	0.7	R	8
221	14.1	R	8
222	22.7	R	18
223	23.1	R	10
224	11.6	L	24
225	4.5	R	11
226	33.9	L	14
227	-17.8	L	11
228	1.1	L	11
229	-38.9	L	14
230	27.7	L	11
231	-22.9	L	11
232	-11.7	R	17
233	30.0	L	15
234	10.8	L	6
235	0.0	R	8
237	8.9	R	11
239	-2.0	R	20
240	-5.4	R	13
241	-20.9	R	18
242	7.0	R	14
243	15.8	R	19
244	-36.5	R	10
245	-2.5	R	12
246	85.0	R	10
247	-25.1	R	11
248	-17.6	R	10
249	-13.1	R	10
250	16.7	R	18
251	-2.2	R	10
252	26.2	R	11
253	-4.6	R	12
254	3.0	R	15
255	11.1	R	20
256	40.0	R	18
257	-6.1	R	14
258	5.2	R	8
259	-40.0	R	10
260	-2.1	R	16
261	-24.1	R	16
262	4.6	R	12
263	-31.7	R	15
264	-38.6	R	8
265	-14.6	R	10
268	-28.0	R	14
269	-11.9	R	15
271	-14.7	R	10
273	-22.1	R	10
275	-11.9	R	15
277	-11.3	R	13
279	-36.3	R	10
280	15.5	R	8
281	-24.2	R	14
282	-33.6	R	13
283	58.8	R	9
284	32.4	R	10
285	-26.9	R	9
287	-35.2	R	17
289	-33.5	R	10
291	-10.8	R	11
292	8.0	R	13
293	-4.1	R	14
295	-49.1	R	14
296	-25.0	R	8
297	-34.9	R	15
298	-30.1	R	5
299	12.7	R	14
300	1.9	R	7
