# Supplementary material for: The groove hypothesis—music and dance reimagined: A sensory motor synchronization study
Source: PLoS One. 2025 Sep 22;20(9):e0328719. doi: 10.1371/journal.pone.0328719 (PMC12453204; doi:10.1371/journal.pone.0328719)
Supplement: S1 Data — All CSV files contained in the “All data” folder constitute the entirety of the data. (ZIP) [file pone.0328719.s001.zip › #3 EEG.csv]

#3	C3-pkFq(Hz)	C4-pkFq(Hz)
Rest1-10	8.301	8.301
Rest1-20	9.277	8.301
Rest1-30	9.277	9.277
Rest1-40	8.789	8.789
Rest1-50	8.301	8.301
Rest1-60	10.742	10.254
Rest1-70	9.766	7.813
Rest1-80	9.277	9.277
Rest1-90	9.766	10.742
Rest1-100	9.277	9.277
Rest1-110	9.277	9.766
Rest1-120	8.789	8.789
Rest1-130	8.789	8.789
Rest1-140	8.789	8.789
Rest1-150	9.766	9.766
Rest1-160	10.742	10.742
Rest1-170	9.277	8.789
Rest1-180	8.789	9.277
Rest1-190	9.766	5.859
Rest1-200	8.789	8.789
Rest1-210	5.859	5.859
Rest1-220	5.371	5.371
Rest1-230	8.789	8.789
Rest1-240	9.277	10.254
Rest1-250	5.859	3.906
Rest1-260	3.906	3.906
Rest1-270	8.789	8.789
Rest1-280	4.395	4.395
Rest1-290	6.348	4.883
Rest1-300	9.277	9.277
Click1-10	8.789	8.789
Click1-20	9.277	10.254
Click1-30	9.277	9.277
Click1-40	11.23	11.23
Click1-50	9.277	11.23
Click1-60	7.813	7.813
Click1-70	3.906	3.906
Click1-80	9.277	9.277
Click1-90	9.766	10.254
Click1-100	8.789	9.277
Click1-110	3.906	3.906
Click1-120	10.742	11.719
Click1-130	8.301	8.301
Click1-140	6.836	5.859
Click1-150	8.301	7.813
Click1-160	15.137	6.836
Click1-170	5.859	4.883
Click1-180	6.348	6.348
Click1-190	5.859	4.395
Click1-200	9.277	8.301
Click1-210	8.301	8.301
Click1-220	10.742	9.277
Click1-230	8.789	10.742
Click1-240	5.371	5.371
Click1-250	5.859	5.859
Click1-260	5.859	5.371
Click1-270	3.906	4.883
Click1-280	4.395	4.395
Click1-290	10.254	10.254
Click2-10	10.742	7.813
Click2-20	7.813	8.789
Click2-30	6.836	6.836
Click2-40	8.789	8.789
Click2-50	3.906	3.906
Click2-60	9.277	10.742
Click2-70	9.766	5.859
Click2-80	10.254	5.859
Click2-90	6.836	7.324
Click2-100	7.324	7.324
Click2-110	4.883	4.883
Click2-120	5.859	5.859
Click2-130	3.906	4.883
Click2-140	3.906	3.906
Click2-150	8.789	10.742
Click2-160	7.813	9.766
Click2-170	7.324	7.324
Click2-180	3.906	5.859
Click2-190	4.395	4.395
Click2-200	9.277	9.277
Click2-210	10.742	6.836
Click2-220	3.906	3.906
Click2-230	8.789	5.859
Click2-240	5.859	6.348
Click2-250	12.207	12.207
Click2-260	9.277	9.277
Click2-270	9.277	9.766
Click2-280	9.277	9.277
Click2-290	10.254	8.789
Rest2-10	10.742	11.23
Rest2-20	10.254	11.23
Rest2-30	9.766	9.766
Rest2-40	9.766	9.766
Rest2-50	9.277	9.277
Rest2-60	9.766	10.254
Rest2-70	10.254	8.789
Rest2-80	10.254	10.254
Rest2-90	9.766	9.766
Rest2-100	10.254	14.16
Rest2-110	8.789	8.789
Play1-10	9.277	11.719
Play1-20	17.578	4.883
Play1-30	10.742	10.742
Play1-40	9.277	9.277
Play1-50	9.277	8.789
Play1-60	10.742	10.742
Play1-70	9.766	9.766
Play1-80	9.277	4.395
Play1-90	9.766	9.766
Play1-100	10.254	10.254
Play1-110	8.789	9.277
Play1-120	9.277	9.277
Play1-130	9.277	9.277
Play1-140	8.789	8.789
Play1-150	9.277	9.766
Play1-160	9.277	10.742
Play1-170	9.277	9.277
Play1-180	8.789	8.789
Play1-190	9.277	9.277
Play1-200	9.277	9.277
Play1-210	8.301	8.301
Play1-220	8.789	8.789
Play1-230	9.277	9.277
Play1-240	8.789	9.766
Play1-250	9.277	8.789
Play1-260	9.277	9.277
Play1-270	9.277	9.277
Play1-280	9.277	9.277
Play1-290	9.277	9.277
Play1-300	9.277	9.277
Play2-10	9.766	10.254
Play2-20	8.789	8.301
Play2-30	10.254	11.23
Play2-40	10.254	10.254
Play2-50	11.23	11.23
Play2-60	10.254	11.23
Play2-70	10.254	9.277
Play2-80	9.277	10.742
Play2-90	9.277	9.277
Play2-100	9.766	9.766
Play2-110	9.766	9.766
Play2-120	9.277	9.277
Play2-130	9.277	9.766
Play2-140	8.789	8.789
Play2-150	9.277	9.766
Play2-160	9.277	9.277
Play2-170	9.277	9.277
Play2-180	8.789	10.254
Play2-190	9.277	9.277
Play2-200	8.301	9.277
Play2-210	9.277	9.277
Play2-220	8.789	8.789
Play2-230	8.789	8.789
Play2-240	9.766	9.766
Play2-250	8.789	11.23
Play2-260	8.789	11.719
Play2-270	8.789	8.789
Play2-280	8.789	9.766
Play2-290	9.277	9.277
Play2-300	8.301	8.301
Recoverly-10	9.766	9.766
Recoverly-20	8.789	10.254
Recoverly-30	9.277	10.742
Recoverly-40	9.277	9.277
Recoverly-50	9.277	9.766
Recoverly-60	9.277	8.789
Recoverly-70	10.254	11.23
Recoverly-80	9.277	8.789
Recoverly-90	9.277	8.789
Recoverly-100	9.766	10.742
Recoverly-110	9.766	9.766
Recoverly-120	10.254	10.742
Recoverly-130	11.23	11.23
Recoverly-140	10.742	10.254
Recoverly-150	9.277	3.906
Recoverly-160	9.277	9.277
Recoverly-170	8.789	8.789
Recoverly-180	9.766	9.766
Recoverly-190	10.254	10.254
Recoverly-200	9.277	9.277
Recoverly-210
