# Supplementary material for: The groove hypothesis—music and dance reimagined: A sensory motor synchronization study
Source: PLoS One. 2025 Sep 22;20(9):e0328719. doi: 10.1371/journal.pone.0328719 (PMC12453204; doi:10.1371/journal.pone.0328719)
Supplement: S1 Data — All CSV files contained in the “All data” folder constitute the entirety of the data. (ZIP) [file pone.0328719.s001.zip › #3 Results.csv]

Target	Result	Performance	Strength
1
2	112.0	L	26
3	90.0	R	11
4	65.6	L	27
5	55.0	R	16
6	-11.0	L	29
7	31.5	R	16
8	25.3	L	13
9	-1.3	R	14
10	-12.4	L	32
11	-15.3	R	16
12	-4.3	L	35
13	16.5	R	7
14	-2.7	L	31
15	-13.8	R	15
16	4.4	L	32
17	-25.9	R	15
18	-21.2	L	38
19	3.3	R	24
20	24.3	L	20
21	30.2	R	20
22	18.8	L	36
23	40.3	R	21
24	29.9	L	34
25	22.4	R	18
26	57.5	L	34
27	9.6	R	18
28	11.6	L	33
29	12.9	R	20
30	6.8	L	33
31	16.9	R	23
32	2.5	L	33
33	-16.5	R	13
34	-16.9	L	31
35	-14.3	R	16
36	-25.0	L	32
37	-30.1	R	13
38	-7.6	L	29
39	-13.3	R	14
40	0.1	L	16
41	0.8	R	15
42	-32.7	L	24
43	12.5	R	13
44	0.1	L	16
45	55.9	R	15
46	14.3	L	11
47	48.0	R	15
48	29.6	L	13
49	8.6	R	22
50	3.8	L	33
51	-37.5	R	18
52	-13.4	L	10
53	-13.6	R	12
54	-27.9	L	24
55	-27.5	R	15
56	26.7	L	28
57	8.9	R	19
58	7.4	L	24
59	13.5	R	18
60	14.6	L	38
61	14.1	R	15
62	-10.6	L	35
63	1.7	R	16
64	37.6	L	18
65	15.6	R	14
66	26.0	L	13
67	60.3	R	23
68	3.3	L	33
69	22.4	R	13
70	30.8	L	26
71	30.9	R	14
72	-7.0	L	13
73	44.7	R	13
74	41.3	L	16
75	42.9	R	9
76	8.4	L	16
77	34.8	R	13
78	-13.0	L	24
79	29.4	R	17
80	19.6	L	8
81	23.6	R	13
82	23.8	L	19
83	18.3	R	20
84	-27.1	L	32
85	10.0	R	20
86	-5.6	L	24
87	20.4	R	19
88	28.7	L	31
89	-15.2	R	18
90	-17.9	L	23
91	-17.6	R	18
92	28.8	L	20
93	9.7	R	21
94	9.1	L	18
95	43.1	R	16
96	48.6	L	21
97	64.8	R	23
98	104.4	L	11
99	42.8	R	26
100	36.9	L	30
101	3.2	R	18
102	22.6	L	25
103	47.3	R	18
104	4.1	L	25
105	42.1	R	19
106	15.7	L	22
107	33.9	R	15
108	-19.7	L	20
109	19.2	R	19
110	32.4	L	28
111	36.8	R	15
112	84.1	L	24
113	76.9	R	15
114	28.9	L	24
115	13.7	R	17
116	-16.8	L	29
117	11.4	R	16
118	-21.3	L	21
119	-0.6	R	15
120	-1.3	L	20
121	32.7	R	12
122	-32.9	L	5
123	7.2	R	10
124	-6.5	L	19
125	46.8	R	13
126	-13.8	L	6
127	10.1	R	17
128	29.5	L	26
129	30.0	R	15
130	8.7	L	8
131	13.9	R	10
132	18.9	L	27
133	-6.2	R	16
134	-36.1	L	8
135	-10.0	R	15
136	-24.5	L	10
137	7.3	R	8
138	33.8	L	10
139	22.5	R	13
140	-11.7	L	18
141	51.9	R	17
142	14.1	L	15
143	26.5	R	16
144	73.3	L	15
145	4.9	R	12
146	-16.9	L	13
147	-52.1	R	12
148	-16.0	L	19
149	34.3	R	10
150	21.2	L	12
151	15.8	R	12
152	17.6	L	13
153	-6.3	R	14
154	-3.4	L	14
155	9.1	R	17
156	33.9	L	10
157	46.3	R	20
158	73.8	L	21
159	28.1	R	15
160	10.5	L	17
161	42.2	R	11
162	1.4	L	17
163	-9.2	R	10
164	-23.2	L	18
165	2.7	R	11
166	-21.2	L	15
167	32.0	R	19
168	10.5	L	21
169	17.7	R	16
170	3.2	L	29
171	9.0	R	14
172	56.8	L	21
173	8.3	R	14
174	-14.0	L	26
175	-25.2	R	13
176	-0.1	L	30
177	1.7	R	18
178	2.2	L	18
179	0.8	R	18
180	32.6	L	22
181	-17.3	R	18
182	-37.1	L	23
183	-21.0	R	17
184	-21.2	L	19
185	22.7	R	19
186	19.2	L	21
187	36.8	R	13
188	44.7	L	17
189	3.5	R	10
190	10.5	L	20
191	-0.4	R	16
192	-4.8	L	10
193	-18.0	R	14
194	-54.5	L	26
195	-50.5	R	13
196	-65.7	L	18
197	19.4	R	17
198	-21.9	L	27
199	-16.4	R	10
200	-50.3	L	8
201	19.8	R	13
202	10.8	L	21
203	35.5	R	13
204	72.3	L	16
205	9.8	R	9
206	6.2	L	21
207	9.1	R	10
208	39.5	L	23
209	-9.7	R	7
210	10.9	L	13
211	-34.6	R	7
212	35.1	L	27
213	7.7	R	8
214	23.7	L	23
215	-25.4	R	11
216	49.8	L	22
217	11.3	R	6
218	26.1	L	20
219	21.3	R	8
220	30.7	L	18
221	-25.0	R	5
222	-9.3	L	11
223	13.1	R	11
224	-9.3	L	12
225	-7.3	R	7
226	0.1	L	9
227	-7.6	R	10
228	26.0	L	17
229	-6.6	R	9
230	-43.8	L	17
231	-0.6	R	7
232	13.6	L	17
233	31.1	R	7
234	-6.1	L	10
235	33.3	R	7
236	40.3	L	10
237	34.1	R	7
238	0.7	L	7
239	41.2	R	5
240	-1.9	L	9
241	38.5	R	12
242	22.8	L	8
243	18.1	R	10
244	-32.0	L	5
245	31.6	R	9
246	-19.0	L	6
247	4.1	R	13
248	18.0	L	7
249	2.0	R	6
250	38.0	L	16
251	-17.7	R	10
252	-2.1	L	17
253	-2.9	R	10
254	-13.3	L	18
255	6.2	R	10
256	-6.5	L	21
257	-67.6	R	6
258	-9.6	L	10
259	28.9	R	6
260	38.4	L	24
261	-3.0	R	10
262	0.4	L	7
263	20.5	R	10
264	-0.6	L	12
265	23.7	R	12
266	-3.5	L	8
267	-6.6	R	11
268	30.9	L	7
269	-5.3	R	10
270	7.1	L	19
271	64.1	R	11
272	35.4	L	18
273	-2.9	R	7
274	40.2	L	9
275	47.7	R	11
276	45.9	L	7
277	43.0	R	6
278	-6.1	L	7
279	10.5	R	8
280	19.4	L	19
281	1.5	R	10
282	-25.3	L	10
283	32.8	R	10
284	-0.4	L	7
285	40.6	R	14
286	19.7	L	15
287	87.2	R	10
288	41.4	L	19
289	28.1	R	11
290	-10.5	L	20
291	22.3	R	8
292	9.8	L	8
293	28.6	R	10
294	23.0	L	19
295	28.3	R	13
296	9.2	L	7
297	55.9	R	12
298	39.5	L	19
299	53.9	R	12
300	-29.1	L	23
2	21.9	R	13
3	16.6	R	10
4	22.5	R	8
5	5.7	R	11
6	16.3	R	7
7	54.2	R	13
8	-7.6	R	13
9	26.9	R	10
10	57.3	R	8
11	19.9	R	5
12	16.9	R	8
13	-1.0	R	12
14	-62.7	R	12
15	-12.8	R	10
16	7.9	R	11
18	35.8	R	9
19	2.4	R	11
20	5.4	R	6
21	-7.0	R	7
22	-55.0	R	11
23	-13.9	R	10
24	-9.5	R	8
25	27.0	R	9
26	19.5	R	12
27	-4.1	R	9
28	20.1	R	12
29	17.1	R	8
30	-32.9	R	10
31	-0.6	R	10
32	-24.1	R	12
33	30.2	R	9
34	30.8	R	7
35	-21.9	R	7
36	23.5	R	7
37	-7.4	R	7
38	31.7	R	7
39	27.2	R	8
40	-1.5	R	8
42	57.0	R	10
43	47.8	R	13
44	27.8	R	10
45	49.9	R	11
46	68.1	R	10
47	77.7	R	10
48	-20.0	R	8
49	-4.8	R	11
50	22.7	R	8
51	35.7	R	12
52	35.1	R	10
53	13.4	R	11
54	-3.0	R	14
55	28.7	R	11
56	64.9	R	13
57	-19.0	R	13
58	-28.5	R	11
59	-12.0	R	13
60	-16.1	R	13
61	-7.9	R	10
62	-26.6	R	13
63	-27.5	R	8
64	-32.4	R	7
65	-11.2	R	11
66	-8.9	R	11
67	-3.6	R	5
68	-29.2	R	12
69	-29.9	R	13
70	-48.0	R	12
71	-49.1	R	6
72	-59.4	R	10
73	-38.0	R	5
74	-30.1	R	8
75	-49.9	R	7
76	-72.9	R	6
77	-30.5	R	10
78	-60.6	R	7
79	-16.1	R	7
80	-20.3	R	5
81	11.6	R	6
82	16.0	R	5
83	57.7	R	5
84	-35.9	R	10
85	9.0	R	7
86	1.7	R	10
87	-5.9	R	8
88	10.5	R	9
89	-8.7	R	8
90	-12.6	R	8
91	-21.8	R	9
92	1.1	R	6
93	26.3	R	5
94	24.6	R	5
95	18.9	R	11
96	30.6	R	8
97	-26.0	R	9
98	-1.0	R	5
99	20.9	R	12
100	-7.6	R	15
101	5.8	R	8
102	-3.1	R	7
103	-34.5	R	5
104	47.6	R	5
105	-3.7	R	10
106	10.7	R	8
107	-38.7	R	9
108	-15.4	R	13
109	-15.1	R	7
110	-31.9	R	7
111	-36.8	R	9
112	-64.5	R	5
114	10.2	R	8
115	-28.1	R	10
116	41.0	R	8
117	-18.0	R	8
118	7.7	R	6
119	23.3	R	8
120	-19.0	R	8
121	-26.4	R	8
122	10.1	R	7
123	26.6	R	10
124	7.5	R	11
125	-11.5	R	11
126	-37.5	R	7
127	-32.4	R	10
128	-25.1	R	10
129	-50.8	R	10
130	-3.8	R	8
131	-53.7	R	10
132	-42.2	R	7
133	-60.1	R	7
134	-10.7	R	6
135	-21.7	R	11
136	-9.1	R	5
137	15.0	R	5
138	19.0	R	7
139	-20.6	R	7
140	9.5	R	11
141	11.7	R	5
142	23.3	R	9
143	-25.1	R	8
144	-9.2	R	9
145	-33.0	R	10
146	-28.7	R	5
147	-74.1	R	7
148	-26.4	R	11
149	-45.5	R	5
150	-81.7	R	8
151	12.1	R	8
152	-2.7	R	8
153	-17.9	R	6
154	-21.6	R	7
155	19.6	R	7
156	-1.0	R	12
157	-78.9	R	7
158	-28.9	R	10
159	-16.7	R	8
160	-33.0	R	6
161	-51.2	R	5
162	6.0	R	7
163	2.9	R	10
164	5.0	R	8
165	9.6	R	7
166	31.2	R	9
167	29.0	R	8
168	4.5	R	8
169	-4.2	R	8
170	22.2	R	6
171	11.1	R	6
172	12.6	R	5
173	-9.4	R	7
174	-27.4	R	7
175	-1.1	R	7
176	9.1	R	8
177	9.4	R	8
178	-14.8	R	8
179	-31.7	R	8
180	38.7	R	7
181	-33.0	R	9
182	-6.8	R	8
183	-23.1	R	8
184	42.4	R	7
185	3.4	R	8
187	14.8	R	11
188	-31.6	R	12
189	-10.8	R	10
190	-45.7	R	9
191	-29.6	R	7
192	-28.1	R	11
193	-37.4	R	5
194	29.1	R	10
195	49.2	R	8
196	23.6	R	6
197	-3.9	R	8
198	-23.9	R	5
199	-18.7	R	11
200	20.4	R	5
201	16.8	R	8
202	-16.4	R	5
203	18.6	R	5
204	-51.0	R	6
205	-14.8	R	5
206	31.1	R	7
207	-1.2	R	6
208	-10.9	R	7
209	-6.5	R	5
210	0.9	R	7
211	37.8	R	7
213	6.5	R	9
214	23.6	R	8
215	-32.5	R	5
216	-48.6	R	6
217	-64.3	R	7
218	-16.5	R	8
219	-5.3	R	7
220	-36.9	R	9
221	17.5	R	6
222	8.7	R	5
223	-31.1	R	8
224	-71.1	R	9
225	-16.7	R	8
226	23.2	R	8
227	41.4	R	10
228	46.9	R	8
229	4.8	R	10
230	1.2	R	8
231	-124.1	R	7
232	-3.9	R	11
233	12.2	R	8
234	-8.8	R	8
235	-56.1	R	10
236	6.2	R	8
237	49.1	R	8
238	74.2	R	5
239	27.0	R	5
240	17.5	R	8
241	6.9	R	8
242	-15.6	R	7
243	21.4	R	8
244	56.9	R	12
245	5.5	R	8
246	21.1	R	13
247	16.6	R	9
248	-4.7	R	11
249	-47.7	R	7
250	-40.7	R	10
251	16.5	R	7
253	-4.6	R	10
254	20.5	R	6
255	-11.5	R	6
256	-42.3	R	10
257	16.1	R	7
258	-61.7	R	10
259	11.1	R	9
260	9.2	R	10
261	57.3	R	7
262	36.6	R	10
263	2.6	R	6
264	17.7	R	8
265	-16.7	R	10
266	5.0	R	8
267	-25.4	R	7
268	6.7	R	8
269	-24.8	R	8
270	17.9	R	7
272	-3.2	R	11
273	-16.6	R	10
274	-18.2	R	11
275	-48.2	R	7
276	-11.9	R	6
277	-8.8	R	8
278	-8.3	R	10
279	8.8	R	7
280	-35.1	R	9
281	23.1	R	7
282	-11.8	R	8
283	-19.9	R	8
284	-58.8	R	7
285	8.4	R	8
286	-45.9	R	8
287	-26.0	R	8
288	1.9	R	7
289	2.5	R	5
290	-25.0	R	6
291	-19.1	R	10
292	5.4	R	6
293	30.3	R	8
294	52.6	R	8
295	13.0	R	7
296	-43.7	R	7
297	-2.0	R	5
298	77.0	R	6
299	16.2	R	8
300	71.1	R	13
