# Supplementary material for: The groove hypothesis—music and dance reimagined: A sensory motor synchronization study
Source: PLoS One. 2025 Sep 22;20(9):e0328719. doi: 10.1371/journal.pone.0328719 (PMC12453204; doi:10.1371/journal.pone.0328719)
Supplement: S1 Data — All CSV files contained in the “All data” folder constitute the entirety of the data. (ZIP) [file pone.0328719.s001.zip › #4 EEG.csv]

#4	C3-pkFq(Hz)	C4-pkFq(Hz)
Rest1-10	4.883	9.277
Rest1-20	9.277	9.766
Rest1-30	11.719	10.742
Rest1-40	11.23	9.766
Rest1-50	3.906	3.906
Rest1-60	11.23	11.23
Rest1-70	11.23	11.719
Rest1-80	3.906	4.395
Rest1-90	10.742	11.23
Rest1-100	11.719	11.719
Rest1-110	9.766	10.254
Rest1-120	10.254	10.254
Rest1-130	4.883	3.906
Rest1-140	6.348	6.348
Rest1-150	11.23	9.766
Rest1-160	11.719	4.395
Rest1-170	8.789	8.789
Rest1-180	4.395	4.395
Rest1-190	4.395	6.836
Rest1-200	10.254	4.395
Rest1-210	6.836	9.766
Rest1-220	3.906	6.348
Rest1-230	11.719	10.254
Rest1-240	3.906	3.906
Rest1-250	6.348	4.883
Rest1-260	3.906	3.906
Rest1-270	5.859	5.859
Rest1-280	9.277	5.371
Rest1-290	6.348	3.906
Rest1-300	10.254	9.766
Click1-10	10.742	10.742
Click1-20	7.324	9.766
Click1-30	12.207	9.766
Click1-40	4.883	11.23
Click1-50	4.395	4.883
Click1-60	3.906	3.906
Click1-70	5.371	5.371
Click1-80	5.371	4.395
Click1-90	4.883	3.906
Click1-100	4.395	3.906
Click1-110	9.277	9.277
Click1-120	11.719	11.23
Click1-130	12.207	9.766
Click1-140	9.277	9.277
Click1-150	10.742	11.719
Click1-160	9.277	9.277
Click1-170	12.207	10.254
Click1-180	11.719	11.719
Click1-190	8.789	11.23
Click1-200	11.719	12.207
Click1-210	10.742	11.719
Click1-220	11.719	11.719
Click1-230	8.301	9.277
Click1-240	9.766	9.277
Click1-250	6.348	10.742
Click1-260	10.742	10.742
Click1-270	11.23	11.719
Click1-280	12.207	12.695
Click1-290	11.23	11.23
Click2-10	10.742	10.742
Click2-20	11.719	11.23
Click2-30	10.742	10.742
Click2-40	11.23	11.23
Click2-50	11.719	10.254
Click2-60	11.23	11.23
Click2-70	11.719	6.348
Click2-80	11.23	11.719
Click2-90	11.719	11.719
Click2-100	4.395	4.395
Click2-110	11.23	11.23
Click2-120	4.883	5.371
Click2-130	11.719	11.719
Click2-140	11.719	9.766
Click2-150	12.207	12.207
Click2-160	11.719	11.719
Click2-170	11.719	12.695
Click2-180	9.766	11.23
Click2-190	6.348	4.395
Click2-200	11.719	11.719
Click2-210	10.742	11.23
Click2-220	10.742	10.742
Click2-230	11.719	5.859
Click2-240	9.766	9.766
Click2-250	4.395	4.395
Click2-260	4.395	3.906
Click2-270	6.836	6.348
Click2-280	11.719	11.23
Click2-290	11.719	11.23
Rest2-10	13.184	8.301
Rest2-20	10.254	12.207
Rest2-30	12.207	11.719
Rest2-40	10.254	11.23
Rest2-50	12.695	11.719
Rest2-60	11.719	11.719
Rest2-70	11.719	11.719
Rest2-80	10.254	10.254
Rest2-90	11.719	12.207
Rest2-100	11.719	11.719
Rest2-110	10.742	10.742
Play1-10	12.207	12.207
Play1-20	10.742	11.719
Play1-30	11.719	11.23
Play1-40	9.277	9.277
Play1-50	3.906	3.906
Play1-60	4.883	9.766
Play1-70	12.207	12.207
Play1-80	3.906	3.906
Play1-90	5.859	3.906
Play1-100	8.789	6.348
Play1-110	5.371	6.836
Play1-120	11.719	11.719
Play1-130	3.906	10.254
Play1-140	11.23	12.207
Play1-150	11.719	11.719
Play1-160	11.23	11.23
Play1-170	10.254	10.742
Play1-180	11.23	11.23
Play1-190	9.766	3.906
Play1-200	10.254	10.742
Play1-210	11.23	11.23
Play1-220	8.789	12.695
Play1-230	3.906	5.371
Play1-240	6.348	6.348
Play1-250	11.719	4.883
Play1-260	3.906	5.371
Play1-270	10.742	8.789
Play1-280	11.719	11.23
Play1-290	3.906	11.23
Play1-300	12.207	11.719
Play2-10	11.23	11.719
Play2-20	12.695	10.742
Play2-30	11.23	10.254
Play2-40	12.207	11.719
Play2-50	9.766	11.23
Play2-60	11.719	11.719
Play2-70	10.254	9.766
Play2-80	10.254	3.906
Play2-90	11.719	11.719
Play2-100	11.719	10.254
Play2-110	11.719	3.906
Play2-120	11.719	11.23
Play2-130	10.742	10.742
Play2-140	11.23	3.906
Play2-150	4.395	3.906
Play2-160	11.719	11.719
Play2-170	4.395	3.906
Play2-180	3.906	4.395
Play2-190	11.23	11.23
Play2-200	11.23	3.906
Play2-210	6.348	3.906
Play2-220	3.906	3.906
Play2-230	11.719	11.23
Play2-240	11.719	11.23
Play2-250	9.277	3.906
Play2-260	4.395	4.395
Play2-270	11.23	3.906
Play2-280	6.836	3.906
Play2-290	11.719	3.906
Play2-300	4.395	3.906
Recoverly-10	3.906	3.906
Recoverly-20	10.254	3.906
Recoverly-30	11.719	3.906
Recoverly-40	11.23	12.695
Recoverly-50	5.371	5.371
Recoverly-60	10.254	8.789
Recoverly-70	11.23	11.23
Recoverly-80	11.23	12.207
Recoverly-90	12.207	12.207
Recoverly-100	11.23	9.766
Recoverly-110	12.207	10.742
Recoverly-120	11.719	10.254
Recoverly-130	6.348	3.906
Recoverly-140	11.719	11.719
Recoverly-150	4.395	11.719
Recoverly-160	11.719	11.23
Recoverly-170	3.906	8.789
Recoverly-180	10.254	10.254
Recoverly-190	3.906	3.906
Recoverly-200	3.906	3.906
Recoverly-210
