# Supplementary material for: The groove hypothesis—music and dance reimagined: A sensory motor synchronization study
Source: PLoS One. 2025 Sep 22;20(9):e0328719. doi: 10.1371/journal.pone.0328719 (PMC12453204; doi:10.1371/journal.pone.0328719)
Supplement: S1 Data — All CSV files contained in the “All data” folder constitute the entirety of the data. (ZIP) [file pone.0328719.s001.zip › #4 Results.csv]

Target	Result	Performance	Strength
1
2	-45.4	L	27
3	-2.5	R	20
4	14.7	L	28
5	-15.4	R	16
6	-6.2	L	22
7	15.9	R	26
8	14.5	L	10
9	4.9	R	26
10	35.0	L	25
11	-18.1	R	12
12	48.4	L	20
13	-3.5	R	21
14	3.6	L	20
15	31.9	R	17
16	44.3	L	23
17	-1.8	R	6
18	10.6	L	14
19	33.4	R	20
20	7.1	L	13
21	1.3	R	24
22	44.1	L	23
23	-24.4	R	5
24	53.7	L	28
25	-1.3	R	6
26	38.0	L	21
27	33.3	R	24
28	25.0	L	26
29	31.0	R	24
30	21.2	L	23
31	-4.3	R	18
32	38.5	L	22
33	28.9	R	13
34	19.3	L	27
35	12.5	R	16
36	12.5	L	8
37	-11.1	R	11
38	38.4	L	21
39	-11.6	R	16
40	15.6	L	17
41	1.1	R	8
42	-13.3	L	28
43	9.7	R	17
44	40.3	L	24
45	4.6	R	8
46	31.3	L	22
47	35.6	R	19
48	-14.7	L	15
49	0.6	R	6
50	43.9	L	15
51	-4.6	R	19
52	30.3	L	15
53	4.6	R	20
54	26.4	L	13
55	45.7	R	14
56	33.2	L	18
57	4.6	R	13
58	12.2	L	6
59	45.4	R	10
60	-22.8	L	8
61	13.7	R	6
62	-3.5	L	8
63	2.5	R	5
64	39.7	L	11
65	-9.5	R	16
66	35.1	L	9
67	6.7	R	7
68	20.2	L	11
69	38.1	R	18
70	-6.7	L	18
71	6.5	R	5
72	19.4	L	15
73	14.9	R	6
74	25.1	L	10
75	-7.8	R	7
76	8.6	L	12
77	44.6	R	9
78	8.1	L	16
79	58.2	R	5
80	19.5	L	22
81	34.4	R	14
82	17.7	L	8
83	21.3	R	7
84	30.5	L	18
85	23.5	R	16
86	26.7	L	7
87	17.1	R	13
88	29.3	L	14
89	-21.4	R	8
90	46.8	L	18
91	13.0	R	14
92	-0.9	L	16
93	22.0	R	8
94	-2.1	L	16
95	44.0	R	8
96	10.3	L	15
97	11.3	R	11
98	49.9	L	11
99	1.6	R	8
100	22.1	L	17
101	10.9	R	19
102	32.1	L	23
103	9.9	R	20
104	-25.1	L	24
105	6.6	R	20
106	11.8	L	13
107	-0.6	R	10
108	23.5	L	8
109	12.7	R	7
110	-1.2	L	7
111	-25.8	R	7
112	18.3	L	8
113	-27.5	R	9
114	28.4	L	17
115	0.7	R	11
116	21.1	L	11
117	-7.6	R	8
118	38.6	L	24
119	15.0	R	5
120	27.1	L	26
121	20.7	R	15
122	27.9	L	12
123	14.3	R	12
124	25.9	L	26
125	6.0	R	9
126	27.2	L	26
127	8.9	R	23
128	36.8	L	25
129	32.2	R	17
130	5.2	L	27
131	19.5	R	17
132	26.9	L	26
133	15.7	R	23
134	15.5	L	20
135	29.2	R	20
136	10.8	L	21
137	14.2	R	16
138	1.3	L	26
139	8.3	R	8
140	5.8	L	20
141	14.2	R	10
142	36.8	L	11
143	7.1	R	9
144	23.7	L	15
145	38.0	R	11
146	29.5	L	8
147	-5.2	R	8
148	33.0	L	8
150	-17.0	L	25
151	5.7	R	15
152	37.9	L	16
153	40.9	R	27
154	23.4	L	17
155	24.8	R	30
156	34.8	L	21
157	16.3	R	25
158	24.9	L	20
159	23.5	R	14
160	19.8	L	12
161	14.7	R	19
162	46.8	L	17
163	25.9	R	28
164	32.8	L	21
165	12.8	R	19
166	38.0	L	15
167	13.7	R	24
168	36.6	L	23
169	20.3	R	13
170	21.7	L	25
171	-2.9	R	25
172	44.5	L	23
173	9.3	R	21
174	3.4	L	27
175	29.3	R	12
176	11.6	L	14
177	16.2	R	21
178	13.4	L	13
179	33.0	R	16
180	10.8	L	21
181	-1.1	R	23
182	15.8	L	16
183	24.0	R	7
184	12.3	L	20
185	22.7	R	23
186	8.8	L	19
187	9.7	R	27
188	-17.5	L	15
189	3.7	R	26
190	22.7	L	22
191	12.1	R	18
192	25.9	L	17
193	49.9	R	17
194	51.3	L	16
195	33.5	R	13
196	59.3	L	20
197	59.0	R	23
198	29.3	L	20
199	62.2	R	5
200	23.8	L	23
201	25.9	R	5
202	21.5	L	26
203	17.0	R	20
204	10.6	L	20
205	42.0	R	29
206	26.7	L	15
207	73.8	R	13
208	45.0	L	24
209	-3.1	R	9
210	13.3	L	19
211	-25.0	R	17
212	-7.9	L	23
213	8.7	R	19
214	34.1	L	19
215	23.9	R	24
216	25.8	L	22
217	1.1	R	23
218	19.7	L	26
219	13.4	R	19
220	22.5	L	21
221	6.9	R	16
222	28.8	L	20
223	9.6	R	10
224	-28.0	L	21
225	-4.9	R	16
226	-5.0	L	23
227	7.7	R	7
228	5.5	L	29
229	23.6	R	6
230	32.8	L	21
231	42.6	R	21
232	25.1	L	18
233	27.4	R	10
234	47.0	L	18
235	39.9	R	10
236	17.5	L	19
237	31.5	R	26
238	10.2	L	18
239	6.1	R	28
240	-19.6	L	20
241	27.4	R	21
242	5.7	L	16
243	34.0	R	24
244	8.9	L	20
245	33.2	R	21
246	31.7	L	19
247	-6.5	R	15
248	9.6	L	20
249	0.1	R	12
250	2.8	L	24
251	9.7	R	16
252	-7.4	L	19
253	-8.8	R	14
254	25.7	L	26
255	-18.9	R	14
256	-12.6	L	17
257	-8.9	R	12
258	38.6	L	19
259	-9.3	R	6
260	-5.1	L	20
261	-31.7	R	10
262	-25.1	L	20
263	-44.1	R	8
264	26.6	L	19
265	-11.2	R	13
266	42.2	L	17
267	-26.2	R	10
268	-4.5	L	16
269	-20.8	R	16
270	16.0	L	10
271	-34.8	R	13
272	-7.7	L	14
273	-26.8	R	15
274	18.3	L	20
275	20.4	R	23
276	11.0	L	13
277	25.4	R	16
278	6.7	L	8
279	2.8	R	24
280	28.1	L	23
281	26.3	R	25
282	38.9	L	17
283	10.7	R	17
284	20.3	L	13
285	24.2	R	21
286	7.8	L	23
287	45.9	R	10
288	17.8	L	24
289	21.6	R	22
290	34.4	L	7
291	31.2	R	26
292	45.6	L	21
293	39.1	R	23
294	22.5	L	23
295	28.8	R	28
296	42.9	L	20
297	18.3	R	26
298	24.9	L	23
299	1.5	R	17
300	12.2	L	24
1	204.9	R	17
2	-48.8	L	31
3	-48.1	R	15
4	-32.4	L	36
5	-20.4	R	35
6	1.0	L	43
7	-16.3	R	38
8	2.0	L	42
9	21.0	R	32
10	-10.8	L	34
11	1.7	R	31
12	7.7	L	22
13	-16.8	R	36
14	13.1	L	27
15	11.0	R	27
16	-10.5	L	26
17	-22.1	R	38
18	20.1	L	7
19	-11.1	R	22
20	40.2	L	21
21	-26.4	R	28
22	-15.0	L	36
23	24.3	R	29
24	-1.2	L	29
25	35.7	R	28
26	5.1	L	21
27	0.5	R	13
28	7.3	L	24
29	-12.9	R	19
30	-13.2	L	21
31	0.6	R	24
32	-15.7	L	23
33	19.5	R	21
34	-9.4	L	25
35	11.3	R	15
36	-6.4	L	17
37	-12.5	R	21
38	10.1	L	13
39	21.6	R	12
40	11.8	L	17
41	19.8	R	13
42	-10.6	L	15
43	3.3	R	9
44	13.3	L	10
45	9.1	R	17
46	10.8	L	12
47	6.7	R	12
48	36.2	L	17
49	3.1	R	15
50	-18.6	L	22
51	14.9	R	10
52	-20.8	L	10
53	51.0	R	14
54	15.5	L	19
55	2.4	R	21
56	-3.6	L	22
57	9.0	R	26
58	51.1	L	18
59	19.3	R	26
60	19.6	L	19
61	4.9	R	16
62	20.3	L	20
63	12.4	R	14
64	13.7	L	14
65	35.9	R	14
66	9.9	L	13
67	-12.4	R	13
68	20.5	L	8
69	25.1	R	7
70	5.4	L	13
71	2.3	R	9
72	-29.2	L	13
73	24.2	R	13
74	21.0	L	9
75	20.5	R	13
76	-8.1	L	10
78	-36.5	L	16
79	6.6	R	23
80	22.3	L	21
81	10.3	R	27
82	19.8	L	24
83	6.6	R	17
84	7.7	L	21
85	18.7	R	19
86	-2.2	L	21
87	9.9	R	15
88	32.1	L	19
89	24.1	R	7
90	-8.1	L	23
91	-1.6	R	15
92	21.8	L	26
93	8.7	R	21
94	3.6	L	14
95	28.2	R	10
96	28.9	L	6
97	23.1	R	17
98	-12.8	L	18
99	38.4	R	10
100	33.8	L	21
101	49.8	R	14
102	37.9	L	9
103	32.2	R	14
104	26.5	L	17
105	36.2	R	11
106	7.0	L	15
107	36.5	R	16
108	43.0	L	17
109	34.6	R	16
110	44.2	L	11
111	25.1	R	21
112	28.8	L	14
113	24.4	R	20
114	31.6	L	22
115	42.1	R	19
116	-3.6	L	19
117	4.0	R	14
118	8.8	L	18
119	43.0	R	28
120	31.5	L	7
121	8.9	R	8
122	-9.5	L	19
123	26.4	R	11
124	-22.9	L	20
125	-2.0	R	10
126	27.5	L	24
127	37.2	R	17
128	1.7	L	21
129	7.4	R	22
130	5.5	L	18
131	16.7	R	13
132	31.3	L	15
133	-3.7	R	8
134	14.0	L	15
135	3.1	R	11
136	-0.8	L	10
137	-21.0	R	15
138	-14.6	L	30
139	14.8	R	17
140	9.9	L	27
141	18.6	R	6
142	-16.1	L	18
143	13.0	R	15
144	32.8	L	23
145	-5.5	R	19
146	12.4	L	27
147	4.9	R	16
148	25.9	L	18
149	8.4	R	29
150	45.4	L	25
151	0.3	R	18
152	10.7	L	24
153	-19.3	R	10
154	9.1	L	21
155	5.9	R	17
156	34.4	L	30
157	3.3	R	22
158	-1.7	L	19
159	34.7	R	21
160	27.2	L	13
161	-20.8	R	14
162	15.5	L	13
163	-0.4	R	17
164	-7.6	L	23
165	21.5	R	19
166	16.9	L	17
167	26.1	R	18
168	44.5	L	19
169	-23.4	R	17
170	3.8	L	23
171	-13.8	R	10
172	7.6	L	21
173	16.1	R	17
174	4.0	L	24
175	3.7	R	18
176	5.4	L	17
177	0.2	R	14
178	-12.1	L	19
179	1.7	R	25
180	24.7	L	20
181	26.9	R	17
182	-4.2	L	17
183	-4.5	R	15
184	-13.2	L	17
185	-1.2	R	19
186	2.1	L	16
187	19.2	R	10
188	-18.8	L	15
189	22.1	R	10
190	-9.9	L	10
191	-9.8	R	15
192	12.8	L	18
193	-1.1	R	8
195	-8.7	R	13
196	-2.2	L	31
197	5.0	R	18
198	12.3	L	35
199	15.2	R	31
200	-5.2	L	37
201	35.2	R	26
202	-0.3	L	31
203	-12.9	R	31
204	-5.3	L	26
205	-26.3	R	25
206	-15.8	L	23
207	-32.2	R	29
208	-28.0	L	29
209	2.8	R	28
210	-21.5	L	21
211	-31.1	R	24
212	-20.4	L	26
213	-10.6	R	21
214	2.0	L	26
215	-22.4	R	23
216	-22.6	L	26
217	-11.4	R	31
218	-9.8	L	18
219	-22.3	R	21
220	11.8	L	16
221	18.9	R	15
222	-7.2	L	23
223	10.5	R	23
224	19.4	L	26
225	-6.8	R	28
226	13.3	L	24
227	-5.0	R	23
228	-9.8	L	27
229	13.0	R	25
230	13.0	L	27
231	4.8	R	33
232	-11.1	L	32
233	16.6	R	31
234	8.3	L	25
235	30.8	R	26
236	-29.4	L	23
237	-23.0	R	16
238	-26.2	L	28
239	-9.5	R	28
240	-9.5	L	38
241	-9.2	R	32
242	18.5	L	32
243	-8.1	R	25
244	-5.5	L	37
245	-19.3	R	34
246	-15.4	L	33
247	-46.7	R	30
248	-3.4	L	33
249	-0.2	R	31
250	5.6	L	32
251	51.3	R	20
252	23.4	L	7
253	4.1	R	18
254	11.5	L	16
255	34.1	R	35
256	13.2	L	26
257	-21.8	R	30
258	-35.6	L	28
259	-44.4	R	31
260	-8.5	L	14
261	-27.6	R	41
262	-4.3	L	28
263	6.4	R	39
264	23.5	L	31
265	-24.3	R	36
266	11.3	L	27
267	4.2	R	32
268	3.7	L	31
269	34.7	R	26
270	0.6	L	22
271	20.2	R	34
272	10.5	L	17
273	-15.1	R	30
274	4.3	L	30
275	-2.9	R	39
276	12.8	L	37
277	15.1	R	30
278	-5.7	L	25
279	6.8	R	26
280	11.8	L	28
281	-18.3	R	39
282	-3.2	L	35
283	9.4	R	24
284	-6.6	L	34
285	-3.8	R	16
286	-25.0	L	34
287	17.1	R	34
288	-22.8	L	27
289	-24.0	R	30
290	-0.3	L	29
291	-16.6	R	39
292	4.6	L	35
293	11.1	R	39
294	-13.7	L	31
295	23.5	R	26
296	22.5	L	21
297	-8.2	R	34
298	22.4	L	25
299	17.4	R	21
300	-2.4	L	12
