# Supplementary material for: The groove hypothesis—music and dance reimagined: A sensory motor synchronization study
Source: PLoS One. 2025 Sep 22;20(9):e0328719. doi: 10.1371/journal.pone.0328719 (PMC12453204; doi:10.1371/journal.pone.0328719)
Supplement: S1 Data — All CSV files contained in the “All data” folder constitute the entirety of the data. (ZIP) [file pone.0328719.s001.zip › #5 EEG.csv]

#5	C3-pkFq(Hz)	C4-pkFq(Hz)
Rest1-10	6.348	7.813
Rest1-20	3.906	10.742
Rest1-30	6.836	9.766
Rest1-40	10.254	9.766
Rest1-50	8.789	7.324
Rest1-60	8.789	9.277
Rest1-70	7.324	10.742
Rest1-80	3.906	3.906
Rest1-90	8.789	9.277
Rest1-100	10.254	9.766
Rest1-110	9.766	9.766
Rest1-120	9.766	3.906
Rest1-130	9.766	9.766
Rest1-140	10.254	10.742
Rest1-150	9.766	10.254
Rest1-160	7.324	7.324
Rest1-170	3.906	9.766
Rest1-180	9.277	9.766
Rest1-190	7.813	5.859
Rest1-200	9.766	9.766
Rest1-210	9.766	10.254
Rest1-220	10.742	10.742
Rest1-230	8.301	9.766
Rest1-240	3.906	8.301
Rest1-250	7.324	9.766
Rest1-260	10.254	9.766
Rest1-270	6.348	10.742
Rest1-280	6.836	6.836
Rest1-290	3.906	9.277
Rest1-300	3.906	3.906
Click1-10	3.906	9.277
Click1-20	4.395	10.254
Click1-30	10.254	10.254
Click1-40	7.813	3.906
Click1-50	9.766	9.766
Click1-60	11.719	10.254
Click1-70	8.301	10.254
Click1-80	8.301	9.766
Click1-90	6.348	10.254
Click1-100	9.277	9.277
Click1-110	7.813	7.813
Click1-120	7.324	10.254
Click1-130	7.324	6.836
Click1-140	6.836	11.23
Click1-150	3.906	3.906
Click1-160	8.301	8.301
Click1-170	10.254	10.254
Click1-180	8.301	10.254
Click1-190	10.254	9.277
Click1-200	3.906	10.742
Click1-210	3.906	9.277
Click1-220	8.301	3.906
Click1-230	7.324	4.883
Click1-240	3.906	5.859
Click1-250	6.836	6.836
Click1-260	7.813	10.742
Click1-270	10.742	10.742
Click1-280	7.324	8.789
Click1-290	7.324	6.836
Click2-10	11.23	11.23
Click2-20	5.859	7.813
Click2-30	10.742	10.742
Click2-40	10.742	10.742
Click2-50	12.207	6.836
Click2-60	10.742	10.742
Click2-70	9.766	9.277
Click2-80	10.742	10.254
Click2-90	12.207	9.277
Click2-100	10.254	11.23
Click2-110	10.254	10.254
Click2-120	10.254	8.789
Click2-130	9.766	9.766
Click2-140	10.254	10.254
Click2-150	10.742	10.742
Click2-160	9.766	9.277
Click2-170	10.254	9.766
Click2-180	9.766	10.254
Click2-190	10.742	10.254
Click2-200	9.766	9.766
Click2-210	10.254	9.277
Click2-220	10.742	10.742
Click2-230	10.254	10.254
Click2-240	11.23	10.742
Click2-250	10.254	10.254
Click2-260	10.742	9.766
Click2-270	11.23	9.766
Click2-280	8.301	9.766
Click2-290	10.254	10.254
Rest2-10	7.813	9.766
Rest2-20	11.719	7.324
Rest2-30	10.254	9.766
Rest2-40	3.906	9.766
Rest2-50	3.906	9.766
Rest2-60	11.719	10.254
Rest2-70	11.23	9.766
Rest2-80	10.254	10.254
Rest2-90	10.742	9.766
Rest2-100	10.742	10.742
Rest2-110	11.23	9.277
Play1-10	10.742	8.789
Play1-20	10.742	9.277
Play1-30	10.254	9.766
Play1-40	10.254	10.254
Play1-50	8.301	9.277
Play1-60	7.813	7.813
Play1-70	10.254	10.254
Play1-80	8.789	9.277
Play1-90	7.813	10.254
Play1-100	7.324	9.766
Play1-110	10.254	9.766
Play1-120	10.254	10.254
Play1-130	11.23	7.813
Play1-140	7.324	8.789
Play1-150	7.324	6.836
Play1-160	9.277	9.277
Play1-170	8.789	8.301
Play1-180	10.254	9.766
Play1-190	9.766	9.766
Play1-200	6.836	8.789
Play1-210	10.742	9.277
Play1-220	6.348	11.23
Play1-230	9.277	9.766
Play1-240	10.254	10.254
Play1-250	7.813	10.254
Play1-260	11.23	10.742
Play1-270	7.813	10.742
Play1-280	10.254	10.254
Play1-290	6.836	6.836
Play1-300	11.23	10.254
Play2-10	10.742	10.742
Play2-20	10.254	10.254
Play2-30	8.301	7.813
Play2-40	9.766	9.766
Play2-50	4.883	10.742
Play2-60	9.766	9.766
Play2-70	11.23	7.813
Play2-80	11.23	11.23
Play2-90	10.254	11.23
Play2-100	9.277	9.277
Play2-110	9.277	10.742
Play2-120	3.906	9.766
Play2-130	6.836	9.766
Play2-140	8.301	10.742
Play2-150	3.906	10.742
Play2-160	11.23	11.23
Play2-170	10.254	8.301
Play2-180	8.789	10.742
Play2-190	3.906	6.348
Play2-200	7.813	8.789
Play2-210	10.254	10.742
Play2-220	9.766	9.766
Play2-230	8.789	10.254
Play2-240	10.254	6.836
Play2-250	7.813	11.23
Play2-260	9.277	10.254
Play2-270	10.254	9.766
Play2-280	3.906	3.906
Play2-290	9.277	9.766
Play2-300	9.766	9.766
Recoverly-10	9.766	9.277
Recoverly-20	9.766	9.766
Recoverly-30	6.348	9.766
Recoverly-40	10.254	10.254
Recoverly-50	8.789	10.742
Recoverly-60	9.766	9.766
Recoverly-70	10.254	9.766
Recoverly-80	8.301	9.766
Recoverly-90	6.836	9.766
Recoverly-100	10.742	9.277
Recoverly-110	10.254	10.254
Recoverly-120	9.277	9.277
Recoverly-130	8.789	8.789
Recoverly-140	9.766	10.254
Recoverly-150	8.789	8.789
Recoverly-160	7.324	9.766
Recoverly-170	8.301	11.23
Recoverly-180	9.277	11.719
Recoverly-190	8.301	9.277
Recoverly-200	9.277	11.23
Recoverly-210	5.859	9.277
