# Supplementary material for: The groove hypothesis—music and dance reimagined: A sensory motor synchronization study
Source: PLoS One. 2025 Sep 22;20(9):e0328719. doi: 10.1371/journal.pone.0328719 (PMC12453204; doi:10.1371/journal.pone.0328719)
Supplement: S1 Data — All CSV files contained in the “All data” folder constitute the entirety of the data. (ZIP) [file pone.0328719.s001.zip › #5 Results.csv]

Target	Result	Performance	Strength
1
2
3	27.4	L	22
4	17.9	R	28
5	22.4	L	27
6	11.6	R	19
7	29.4	L	32
8	31.5	R	22
9	12.6	L	23
10	17.6	R	19
11	6.1	L	37
12	29.2	R	24
13	27.3	L	35
14	32.3	R	27
15	-44.2	L	22
16	50.2	R	27
17	16.2	L	30
18	62.1	R	24
19	52.3	L	29
20	41.8	R	21
21	42.7	L	28
22	38.1	R	15
23	18.4	L	40
24	93.5	R	33
25	-25.7	L	32
26	-7.2	R	13
27	-10.5	L	33
28	7.0	R	23
29	-31.0	L	34
30	17.2	R	21
31	18.8	L	36
32	-4.5	R	28
33	21.1	L	26
34	63.9	R	31
35	15.5	L	26
36	18.1	R	21
37	23.4	L	35
38	10.6	R	16
39	-18.3	L	34
40	-4.2	R	19
41	-11.4	L	36
42	-4.1	R	27
43	8.9	L	25
44	10.4	R	25
45	50.7	L	37
46	20.9	R	31
47	30.1	L	30
48	7.9	R	31
49	40.6	L	27
50	42.0	R	27
51	35.4	L	36
52	60.1	R	33
53	57.4	L	33
54	43.7	R	12
55	42.2	L	39
56	36.2	R	23
57	27.6	L	33
58	-1.5	R	26
59	22.4	L	39
60	73.2	R	33
61	45.6	L	42
62	-3.5	R	33
63	15.6	L	23
64	61.5	R	28
65	2.0	L	25
66	-14.9	R	24
67	26.7	L	17
68	35.6	R	35
69	0.1	L	31
70	2.0	R	40
71	83.8	L	47
72	-0.5	R	32
73	10.2	L	35
74	-33.4	R	30
75	12.3	L	32
76	16.7	R	31
77	56.1	L	36
78	1.8	R	33
79	1.9	L	38
80	15.2	R	30
81	15.4	L	35
82	-11.1	R	37
83	14.8	L	37
84	60.5	R	31
85	24.0	L	31
86	20.9	R	36
87	15.2	L	38
88	50.6	R	38
89	45.3	L	46
90	41.1	R	17
91	44.1	L	45
92	26.3	R	22
93	11.2	L	40
94	-0.5	R	30
95	0.0	L	35
96	-28.4	R	13
97	13.5	L	37
98	37.8	R	29
99	37.4	L	42
100	-7.3	R	19
101	11.9	L	36
102	-37.1	R	14
103	-27.3	L	35
104	10.2	R	20
105	-10.2	L	42
106	-7.3	R	17
107	21.8	L	43
108	17.8	R	34
109	30.8	L	43
110	3.0	R	16
111	13.1	L	37
112	-10.3	R	18
113	-9.4	L	36
114	40.3	R	36
115	8.8	L	54
116	21.2	R	35
117	25.4	L	48
118	101.7	R	40
119	9.2	L	42
120	11.5	R	18
121	3.3	L	42
122	56.4	R	28
123	16.5	L	40
124	40.3	R	15
125	18.7	L	47
126	24.5	R	21
127	12.1	L	43
128	5.1	R	29
129	10.0	L	42
130	111.4	R	35
131	-1.4	L	41
132	-11.1	R	32
133	8.7	L	35
134	23.2	R	30
135	-1.5	L	33
136	14.7	R	28
137	39.8	L	43
138	26.4	R	27
139	51.7	L	34
140	30.1	R	28
141	11.9	L	40
142	37.9	R	36
143	28.5	L	38
144	61.8	R	27
145	2.7	L	24
146	2.6	R	36
147	0.0	L	31
148	21.7	R	33
149	-37.5	L	40
150	-4.2	R	23
151	17.9	L	42
152	65.5	R	36
153	5.5	L	8
154	43.0	R	40
155	20.5	L	39
156	41.6	R	30
157	-3.4	L	30
158	-28.3	R	35
159	-39.7	L	31
160	-4.7	R	33
161	23.7	L	45
162	25.1	R	23
163	64.4	L	37
164	6.4	R	36
165	23.5	L	35
170	1.9	L	38
171	-11.9	R	23
172	-6.7	L	21
173	-35.9	R	34
174	20.6	L	37
175	-24.9	R	13
176	21.9	L	40
177	1.1	R	18
178	-3.2	L	18
179	12.6	R	35
180	-32.6	L	44
181	35.7	R	16
182	37.6	L	40
183	8.0	R	38
184	18.2	L	37
185	17.5	R	18
186	35.4	L	42
187	27.3	R	33
188	32.5	L	39
189	36.5	R	28
190	70.9	L	39
191	-26.0	R	35
192	8.2	L	37
193	-27.9	R	34
194	8.0	L	23
195	-15.1	R	19
196	3.5	L	19
197	-10.3	R	32
198	-5.0	L	23
199	8.5	R	33
200	30.2	L	35
201	23.9	R	32
202	-21.0	L	31
203	4.2	R	37
204	8.0	L	37
205	-13.7	R	35
206	33.5	L	37
207	15.1	R	37
208	34.9	L	38
209	27.7	R	31
210	16.5	L	35
211	13.8	R	28
212	-13.0	L	37
213	30.8	R	31
214	37.0	L	23
215	3.9	R	22
216	-9.7	L	18
217	-16.5	R	35
218	-2.1	L	36
219	6.5	R	26
220	-17.8	L	35
221	-7.7	R	35
222	-35.8	L	12
223	41.3	R	18
224	37.4	L	29
225	-19.0	R	24
226	7.1	L	35
227	14.7	R	34
228	52.4	L	39
229	-3.4	R	27
230	-20.9	L	29
231	11.1	R	26
232	19.3	L	21
233	4.6	R	21
234	23.0	L	32
235	-8.3	R	11
236	22.3	L	38
237	28.4	R	24
238	0.5	L	39
239	10.2	R	34
240	28.5	L	35
241	46.6	R	32
242	-9.3	L	35
243	-31.3	R	24
244	-15.9	L	35
245	-31.1	R	23
246	4.8	L	35
247	71.8	R	29
248	34.7	L	34
249	19.8	R	29
250	-2.4	L	41
251	39.0	R	29
252	52.1	L	26
253	-37.7	R	23
254	31.8	L	24
255	20.4	R	30
256	19.9	L	21
257	7.9	R	29
258	44.6	L	33
259	48.7	R	21
260	72.3	L	28
261	17.4	R	26
262	7.1	L	37
263	-3.1	R	32
264	4.1	L	29
265	-16.7	R	27
266	-32.3	L	31
267	-7.7	R	24
268	-9.9	L	44
269	11.0	R	32
270	-18.3	L	32
271	-36.2	R	31
272	-31.8	L	28
273	1.4	R	33
274	-11.6	L	26
275	2.5	R	32
276	-14.2	L	33
277	-15.8	R	36
278	-15.0	L	35
279	-29.4	R	33
280	-10.1	L	16
281	-60.0	R	32
282	5.3	L	34
283	7.9	R	25
284	-30.8	L	20
285	-21.9	R	32
286	-39.5	L	18
287	-20.5	R	31
288	5.4	L	27
289	23.4	R	34
290	47.3	L	43
291	18.4	R	27
292	36.8	L	35
293	57.9	R	34
294	-40.2	L	31
295	9.4	R	27
296	-17.0	L	25
297	27.5	R	24
298	20.3	L	24
299	-29.1	R	24
300	-18.3	L	42
5	25.1	R	35
6	15.2	R	35
7	10.0	R	19
8	19.5	R	13
9	7.6	R	33
10	2.3	R	35
11	33.7	R	30
12	7.1	R	31
13	-12.8	R	27
14	44.9	R	32
15	-10.0	R	29
16	19.0	R	23
17	47.9	R	11
18	8.7	R	23
19	-1.6	R	26
20	17.9	L	38
21	11.9	R	34
22	50.8	L	20
23	17.9	R	32
24	15.6	L	27
25	12.4	R	34
26	26.8	R	31
27	0.6	R	30
28	30.4	R	16
29	-10.3	R	36
30	47.1	R	13
31	15.8	R	21
32	18.2	R	36
33	38.7	R	20
34	30.7	R	26
35	8.4	R	25
36	30.1	R	33
37	0.9	R	31
38	36.4	R	33
39	-9.4	R	36
40	-13.5	R	33
41	-24.5	R	38
42	-0.8	R	38
43	-14.2	R	14
44	27.5	R	31
45	-2.6	R	33
46	38.3	R	35
47	27.1	R	32
48	47.2	R	32
49	31.8	R	36
50	49.5	R	35
51	7.8	R	34
52	68.8	R	32
53	40.8	R	17
54	20.8	R	35
55	18.4	R	30
56	12.3	R	10
57	28.3	R	27
58	-38.2	R	31
59	104.2	R	27
60	14.4	R	15
61	0.3	R	29
62	13.0	R	31
63	25.3	R	26
64	17.2	R	36
65	20.7	R	32
66	21.0	R	26
67	-1.2	R	36
68	25.6	R	25
69	19.2	R	22
70	15.7	R	28
71	5.1	R	29
72	42.4	R	14
73	-2.7	R	38
74	-11.1	R	31
75	-9.5	L	39
76	-32.9	R	40
77	5.8	L	34
78	15.2	R	28
79	8.5	L	41
80	68.8	L	43
81	56.6	L	36
82	66.3	L	34
83	88.0	L	40
84	19.3	L	39
85	-19.8	R	31
86	12.2	R	24
87	52.2	R	18
88	-19.7	R	26
89	50.7	R	27
90	-11.0	R	32
91	24.0	R	25
92	-13.6	R	10
93	-5.4	R	14
94	47.0	R	5
95	-4.5	R	10
96	10.7	R	13
97	15.1	R	11
98	82.9	R	32
99	-7.4	R	18
100	30.7	R	28
101	29.5	R	16
102	22.9	R	18
103	27.2	R	19
104	-14.0	R	23
105	26.9	R	24
106	-21.3	R	18
107	7.8	R	23
108	6.7	R	28
109	23.7	R	27
110	-22.4	R	28
111	26.0	R	25
112	23.1	R	27
113	2.0	R	32
114	-15.3	L	37
115	-4.4	L	37
116	59.4	L	43
117	-5.0	L	34
118	-12.5	L	36
119	16.9	L	27
120	-3.7	L	35
125	-29.3	L	38
126	15.5	L	33
127	24.0	L	38
128	8.7	L	32
129	-37.3	L	29
130	-34.4	L	27
131	-11.2	L	41
132	-18.6	R	37
133	18.3	R	11
134	-31.7	R	25
135	14.1	R	22
136	5.1	R	17
137	7.2	R	32
138	29.4	R	32
139	-7.9	R	32
140	22.1	R	13
141	-21.8	R	23
142	49.8	R	33
143	2.3	R	29
144	1.1	R	21
145	12.8	R	27
146	-21.0	R	30
147	-68.1	R	31
148	13.0	R	28
149	-16.6	R	28
150	0.1	R	32
151	-28.0	R	31
152	-6.3	R	32
153	-10.0	R	28
154	-17.2	L	40
155	67.0	L	37
156	-5.6	L	35
157	-32.6	L	33
158	35.6	L	30
159	8.7	L	29
160	46.5	L	33
161	14.6	L	26
162	31.1	L	29
163	40.9	L	38
164	40.1	L	41
165	15.7	L	40
166	25.6	L	42
167	21.9	L	30
168	24.4	L	28
169	6.1	L	33
170	13.7	L	31
171	51.6	L	36
172	-5.4	L	30
173	-6.9	L	32
174	21.4	L	27
175	-25.4	R	29
176	49.6	R	24
177	-31.3	R	13
178	-12.2	R	27
179	30.6	R	28
180	14.8	R	17
181	15.6	R	25
182	8.2	R	22
183	58.8	R	26
184	14.0	R	18
185	7.6	R	26
186	5.5	R	28
187	-1.0	R	17
188	41.4	R	38
189	9.6	R	39
190	-13.6	R	36
191	-12.6	R	32
192	-38.9	R	38
193	5.8	R	30
194	-10.5	R	36
195	-26.8	R	31
196	-51.9	R	20
197	-46.7	R	28
198	-48.2	R	27
199	-84.4	R	24
200	-23.4	R	32
201	-30.2	R	31
202	-31.7	R	31
203	33.0	R	27
204	-16.4	R	28
205	-5.2	R	24
206	-45.3	R	16
207	5.2	R	29
208	21.8	R	24
209	23.1	R	29
210	38.2	R	26
211	4.2	R	13
212	-35.9	R	27
213	2.7	R	23
214	-53.0	R	30
215	-29.9	R	29
216	-20.8	R	26
217	21.2	R	22
218	-1.6	R	24
219	13.7	R	24
220	-24.4	R	27
221	6.7	R	16
222	9.7	R	24
223	-3.6	R	21
224	-3.0	R	11
225	-0.3	R	20
226	6.5	R	34
227	-4.4	R	30
228	54.8	R	30
229	308.2	R	28
233	-42.6	R	27
234	34.0	R	21
235	3.8	R	27
236	8.0	R	31
237	4.6	R	29
238	18.7	R	32
239	18.3	R	30
240	-34.2	R	31
241	-11.3	R	34
242	31.0	R	13
243	6.1	R	20
244	20.8	R	23
245	-13.9	R	30
246	-9.2	R	31
247	-4.5	R	35
248	-13.0	R	35
249	5.8	R	21
250	15.2	R	34
251	5.1	R	32
252	-11.7	R	33
253	-15.5	R	38
254	-12.0	L	39
255	-13.6	L	33
256	24.2	L	44
257	54.3	L	31
258	-8.6	L	39
259	-25.6	L	35
260	13.3	L	38
261	7.3	L	33
262	7.0	L	35
263	41.2	L	33
264	1.2	L	38
265	33.0	L	38
266	-3.2	L	33
267	-17.7	L	42
268	-11.4	L	37
269	-25.6	L	41
270	10.3	L	38
271	-23.3	L	39
272	-5.4	L	38
273	-50.2	L	36
274	-27.4	L	48
275	-29.6	L	45
276	7.2	L	44
277	35.4	L	45
278	130.8	L	43
279	14.1	L	36
280	10.5	L	37
281	-33.9	L	36
282	-25.4	L	37
283	-65.8	L	26
284	1.0	R	30
285	-10.5	R	33
286	-14.5	R	31
287	-37.9	R	24
288	-1.5	R	34
289	-25.2	R	32
290	-19.1	R	35
291	-26.4	R	37
292	-5.0	R	24
293	-2.7	R	38
294	-27.2	R	34
295	-8.7	R	24
296	-63.7	R	31
297	-31.9	R	31
298	-17.8	R	33
299	-31.7	R	24
300	-24.8	R	30
