# Supplementary material for: The groove hypothesis—music and dance reimagined: A sensory motor synchronization study
Source: PLoS One. 2025 Sep 22;20(9):e0328719. doi: 10.1371/journal.pone.0328719 (PMC12453204; doi:10.1371/journal.pone.0328719)
Supplement: S1 Data — All CSV files contained in the “All data” folder constitute the entirety of the data. (ZIP) [file pone.0328719.s001.zip › #6 EEG.csv]

#6	C3-pkFq(Hz)	C4-pkFq(Hz)
Rest1-10	9.277	9.277
Rest1-20	9.766	9.766
Rest1-30	9.766	9.277
Rest1-40	9.277	9.277
Rest1-50	10.254	10.254
Rest1-60	9.277	9.277
Rest1-70	9.277	9.766
Rest1-80	9.766	9.766
Rest1-90	10.254	10.254
Rest1-100	9.766	9.277
Rest1-110	9.277	10.254
Rest1-120	9.766	9.766
Rest1-130	9.766	9.766
Rest1-140	10.254	9.277
Rest1-150	9.766	10.254
Rest1-160	9.766	9.766
Rest1-170	9.766	9.766
Rest1-180	9.277	9.277
Rest1-190	9.766	9.766
Rest1-200	10.254	10.254
Rest1-210	9.766	9.766
Rest1-220	9.277	10.254
Rest1-230	10.254	10.254
Rest1-240	10.742	10.742
Rest1-250	10.254	10.254
Rest1-260	11.23	11.23
Rest1-270	3.906	10.254
Rest1-280	9.766	10.254
Rest1-290	10.742	9.766
Rest1-300	10.254	10.254
Click1-10	11.23	11.23
Click1-20	10.254	10.254
Click1-30	10.254	10.254
Click1-40	10.742	10.254
Click1-50	9.766	9.766
Click1-60	10.254	9.766
Click1-70	9.766	9.766
Click1-80	3.906	9.766
Click1-90	10.254	9.277
Click1-100	9.766	10.742
Click1-110	10.254	9.277
Click1-120	9.766	10.254
Click1-130	3.906	3.906
Click1-140	10.742	10.742
Click1-150	10.254	10.254
Click1-160	10.254	10.254
Click1-170	10.742	10.742
Click1-180	9.766	10.254
Click1-190	10.254	10.254
Click1-200	9.766	10.742
Click1-210	10.742	10.742
Click1-220	10.742	10.742
Click1-230	10.254	10.254
Click1-240	10.742	9.277
Click1-250	9.766	9.277
Click1-260	4.395	4.395
Click1-270	10.742	10.742
Click1-280	10.742	10.742
Click1-290	9.766	9.766
Click2-10	9.766	10.254
Click2-20	10.254	10.254
Click2-30	10.254	10.254
Click2-40	10.742	10.742
Click2-50	10.254	10.254
Click2-60	10.254	9.766
Click2-70	9.277	11.23
Click2-80	10.254	9.766
Click2-90	9.766	9.766
Click2-100	10.254	10.254
Click2-110	11.23	10.742
Click2-120	10.742	10.742
Click2-130	10.254	10.254
Click2-140	9.766	9.766
Click2-150	11.23	11.23
Click2-160	3.906	3.906
Click2-170	10.742	10.742
Click2-180	9.766	9.766
Click2-190	9.277	9.766
Click2-200	3.906	3.906
Click2-210	10.742	10.742
Click2-220	10.254	11.23
Click2-230	8.789	10.742
Click2-240	9.766	9.766
Click2-250	9.766	9.766
Click2-260	10.254	10.254
Click2-270	3.906	10.254
Click2-280	10.254	10.254
Click2-290	10.254	10.254
Rest2-10	9.766	10.254
Rest2-20	10.742	10.254
Rest2-30	9.766	9.766
Rest2-40	10.742	9.277
Rest2-50	10.254	10.254
Rest2-60	9.766	9.766
Rest2-70	10.254	10.254
Rest2-80	9.277	9.277
Rest2-90	10.742	10.742
Rest2-100	10.254	10.254
Rest2-110	10.254	9.766
Play1-10	10.254	10.254
Play1-20	9.766	9.766
Play1-30	9.766	9.766
Play1-40	10.254	10.254
Play1-50	9.766	9.766
Play1-60	9.766	9.766
Play1-70	9.766	9.766
Play1-80	9.766	9.766
Play1-90	9.766	10.254
Play1-100	9.766	9.766
Play1-110	9.766	9.277
Play1-120	9.766	9.766
Play1-130	10.254	9.766
Play1-140	9.766	9.766
Play1-150	9.766	9.766
Play1-160	9.766	9.766
Play1-170	9.277	10.254
Play1-180	9.277	9.277
Play1-190	9.277	9.277
Play1-200	9.277	9.277
Play1-210	10.254	10.254
Play1-220	10.254	9.766
Play1-230	9.277	10.254
Play1-240	10.254	10.254
Play1-250	9.766	9.766
Play1-260	10.254	10.254
Play1-270	9.766	9.766
Play1-280	9.277	10.254
Play1-290	9.277	10.254
Play1-300	9.766	9.766
Play2-10	9.766	9.766
Play2-20	10.742	10.254
Play2-30	10.254	10.254
Play2-40	10.742	10.254
Play2-50	10.254	10.254
Play2-60	10.254	9.766
Play2-70	10.254	10.254
Play2-80	10.254	10.254
Play2-90	10.254	10.254
Play2-100	8.789	9.277
Play2-110	10.254	9.766
Play2-120	10.742	10.742
Play2-130	10.254	10.742
Play2-140	9.766	9.766
Play2-150	9.766	10.254
Play2-160	10.254	10.254
Play2-170	10.742	10.254
Play2-180	10.742	10.254
Play2-190	9.277	10.254
Play2-200	10.254	10.254
Play2-210	9.766	9.766
Play2-220	10.742	10.742
Play2-230	9.277	10.254
Play2-240	10.254	10.254
Play2-250	10.254	10.254
Play2-260	10.254	10.742
Play2-270	10.742	10.742
Play2-280	9.766	9.766
Play2-290	10.254	10.254
Play2-300	9.766	9.766
Recoverly-10	9.766	10.254
Recoverly-20	10.254	9.766
Recoverly-30	9.766	11.23
Recoverly-40	10.254	9.766
Recoverly-50	9.766	9.766
Recoverly-60	10.254	10.254
Recoverly-70	9.766	9.766
Recoverly-80	9.766	9.766
Recoverly-90	9.766	9.766
Recoverly-100	9.766	10.254
Recoverly-110	10.254	10.254
Recoverly-120	10.742	10.742
Recoverly-130	9.766	9.766
Recoverly-140	9.277	9.277
Recoverly-150	10.254	5.371
Recoverly-160	10.742	10.742
Recoverly-170	10.254	10.254
Recoverly-180	10.254	10.254
Recoverly-190	10.254	10.742
Recoverly-200	10.254	10.254
Recoverly-210
