# Supplementary material for: The groove hypothesis—music and dance reimagined: A sensory motor synchronization study
Source: PLoS One. 2025 Sep 22;20(9):e0328719. doi: 10.1371/journal.pone.0328719 (PMC12453204; doi:10.1371/journal.pone.0328719)
Supplement: S1 Data — All CSV files contained in the “All data” folder constitute the entirety of the data. (ZIP) [file pone.0328719.s001.zip › #6 Results.csv]

Target	Result	Performance	Strength
1
2	72.9	R	21
3	95.4	L	39
4	46.3	R	18
5	110.8	L	8
6	21.5	R	15
7	45.4	L	8
8	41.8	R	16
9	79.7	L	33
10	68.4	R	33
11	62.6	L	19
12	85.1	R	29
13	67.4	L	39
14	65.8	R	36
15	49.0	L	19
16	74.5	R	26
17	57.6	L	16
18	42.8	R	12
19	29.0	L	18
20	28.0	R	36
21	-2.4	L	18
22	44.4	R	35
23	27.2	L	17
24	78.3	R	18
25	43.3	L	17
26	21.9	R	33
27	8.4	L	18
28	27.1	R	27
29	17.0	L	16
30	75.3	R	14
31	25.0	L	19
32	99.2	R	33
33	-19.1	L	18
34	5.4	R	34
35	-10.1	L	14
36	16.7	R	14
37	28.4	L	17
38	72.5	R	29
39	22.3	L	31
40	42.0	R	29
41	14.7	L	16
42	70.4	R	31
43	51.1	L	16
44	83.3	R	33
45	52.5	L	34
46	50.4	R	26
47	37.4	L	16
48	45.7	R	29
49	30.8	L	29
50	10.4	R	27
51	6.6	L	14
52	51.1	R	24
53	43.0	L	20
54	47.3	R	32
55	36.5	L	29
56	23.6	R	26
57	22.9	L	17
58	30.5	R	22
59	5.6	L	19
60	63.2	R	20
61	28.8	L	32
62	37.0	R	21
63	18.2	L	25
64	21.5	R	15
65	6.9	L	20
66	36.5	R	16
67	2.6	L	27
68	28.5	R	11
69	28.6	L	23
70	57.7	R	18
71	35.0	L	23
72	60.3	R	31
73	54.3	L	13
74	41.9	R	24
75	49.5	L	19
76	71.8	R	19
77	57.0	L	14
78	43.3	R	32
79	21.4	L	26
80	47.1	R	23
81	34.8	L	17
82	67.1	R	32
83	19.3	L	22
84	41.4	R	18
85	7.5	L	9
86	38.2	R	21
87	1.9	L	17
88	80.0	R	26
89	-3.4	L	18
90	29.4	R	24
91	-4.0	L	21
92	50.4	R	15
93	7.9	L	15
94	31.2	R	20
95	22.6	L	15
96	35.7	R	24
97	14.0	L	15
98	54.1	R	14
99	22.1	L	23
100	31.4	R	12
101	27.0	L	15
102	42.7	R	16
103	31.3	L	18
104	36.9	R	19
105	28.3	L	18
106	45.7	R	27
107	36.8	L	21
108	50.8	R	27
109	43.3	L	18
110	92.5	R	24
111	22.1	L	28
112	47.6	R	15
113	33.5	L	19
114	54.1	R	21
115	1.1	L	18
116	46.1	R	19
117	27.0	L	16
118	50.3	R	16
119	46.2	L	20
120	62.3	R	14
121	49.0	L	19
122	89.9	R	24
123	54.0	L	17
124	37.6	R	16
125	37.5	L	18
126	77.7	R	20
127	49.9	L	16
128	50.3	R	24
129	45.0	L	18
130	43.8	R	20
131	21.4	L	18
132	65.6	R	19
133	29.6	L	16
134	36.6	R	23
135	29.9	L	7
136	48.6	R	25
137	14.0	L	15
138	22.7	R	20
139	31.0	L	19
140	82.4	R	27
141	29.9	L	20
142	43.7	R	23
143	9.5	L	20
144	56.0	R	24
145	38.1	L	29
146	58.9	R	27
147	17.2	L	20
148	5.1	R	26
149	4.6	L	17
150	49.4	R	18
151	13.8	L	17
152	51.1	R	26
153	6.1	L	17
154	31.7	R	22
155	3.2	L	16
156	18.3	R	15
157	-12.9	L	26
158	6.5	R	13
159	-8.8	L	24
160	19.5	R	27
161	16.9	L	25
162	22.3	R	27
163	-44.2	L	14
164	19.0	R	8
165	-3.7	L	14
166	37.4	R	24
167	31.6	L	11
168	55.5	R	19
169	38.5	L	16
170	72.8	R	19
171	35.3	L	21
172	27.2	R	13
173	-16.7	L	13
174	12.4	R	13
175	15.5	L	22
176	47.3	R	17
177	21.5	L	25
178	17.6	R	12
179	17.1	L	25
180	19.4	R	13
181	26.6	L	15
182	74.9	R	23
183	35.9	L	15
184	90.8	R	15
185	-4.9	L	9
186	28.4	R	21
187	-4.2	L	14
188	24.5	R	28
189	3.9	L	17
190	52.2	R	17
191	-11.6	L	15
192	9.1	R	11
193	18.0	L	22
194	67.3	R	15
195	-1.8	L	18
196	21.3	R	26
197	-18.0	L	14
198	26.6	R	15
199	-63.6	L	16
200	12.1	R	11
201	1.9	L	8
202	27.4	R	15
203	37.0	L	10
204	51.2	R	18
205	34.3	L	16
206	26.7	R	26
207	34.8	L	23
208	26.2	R	15
209	13.3	L	13
210	61.2	R	18
211	12.2	L	13
212	26.0	R	11
213	18.0	L	26
214	44.9	R	20
215	46.3	L	13
216	46.5	R	12
217	58.6	L	14
218	46.2	R	21
219	43.5	L	18
220	27.5	R	11
221	29.4	L	18
222	39.6	R	13
223	18.8	L	17
224	47.0	R	10
225	28.3	L	14
226	29.9	R	10
227	71.4	L	9
228	38.7	R	22
229	24.3	L	9
230	28.5	R	21
231	22.5	L	12
232	13.3	R	15
233	-0.5	L	10
234	23.1	R	18
235	23.2	L	13
236	46.9	R	18
237	29.1	L	24
238	31.4	R	16
239	4.2	L	24
240	32.3	R	23
241	0.0	L	26
242	28.6	R	21
243	32.3	L	16
244	21.3	R	21
245	-7.4	L	20
246	9.1	R	20
247	16.9	L	14
248	35.1	R	21
249	21.1	L	28
250	31.2	R	23
251	40.1	L	31
252	26.4	R	20
253	33.4	L	27
254	54.4	R	24
255	15.6	L	24
256	25.1	R	21
257	21.3	L	26
258	35.2	R	17
259	14.6	L	25
260	62.0	R	14
261	22.4	L	25
262	26.3	R	16
263	-14.5	L	21
264	27.4	R	15
265	16.4	L	24
266	41.6	R	13
267	16.9	L	23
268	27.1	R	18
269	-9.5	L	19
270	42.9	R	12
271	8.9	L	21
272	59.2	R	14
273	5.5	L	22
274	21.0	R	15
275	-24.8	L	11
276	-48.6	R	5
277	-33.8	L	13
278	5.7	R	5
279	17.0	L	20
280	92.8	R	17
281	-8.2	L	11
282	18.9	R	11
283	24.4	L	9
284	0.2	R	23
285	4.7	L	13
286	10.9	R	16
287	17.0	L	28
288	20.0	R	11
289	25.1	L	31
290	41.0	R	14
291	34.2	L	25
292	17.4	R	20
293	26.9	L	16
294	56.4	R	12
295	42.2	L	30
296	19.6	R	20
297	-7.0	L	29
298	22.8	R	22
299	12.2	L	12
300	19.0	R	21
1	71.4	R	30
2	-8.1	L	17
3	32.5	R	21
4	6.6	L	18
5	27.8	R	28
6	5.9	L	18
7	21.5	R	21
8	4.5	L	13
9	-5.6	R	26
10	-13.1	L	15
11	2.4	R	21
12	-39.4	L	28
13	16.6	R	19
14	-9.8	L	26
15	3.6	R	18
16	-0.3	L	25
17	-0.7	R	22
18	-9.7	L	13
19	43.0	R	29
20	7.8	L	13
21	-27.5	R	12
22	-12.4	L	16
23	6.2	R	20
24	19.7	L	29
25	7.7	R	24
26	-9.7	L	29
27	3.2	R	26
28	-18.2	L	26
29	25.0	R	18
30	21.3	L	30
31	35.4	R	23
32	0.6	L	25
33	65.2	R	6
34	42.0	L	13
35	83.3	R	14
36	45.5	L	14
37	28.0	R	18
38	27.7	L	10
39	40.8	R	23
40	45.1	L	24
41	39.2	R	18
42	27.1	L	21
43	40.8	R	14
44	10.5	L	6
45	93.5	R	17
46	15.2	L	24
47	25.6	R	5
48	3.9	L	18
49	-3.3	R	11
50	-53.1	L	13
51	-38.3	R	16
52	-19.1	L	13
53	29.0	R	24
54	-10.6	L	20
55	6.3	R	23
56	9.4	L	11
57	11.9	R	20
58	11.0	L	22
59	33.0	R	25
60	17.5	L	11
61	46.4	R	20
62	22.5	L	23
63	36.9	R	10
64	-0.8	L	16
65	15.1	R	9
66	-2.0	L	7
67	-14.3	R	9
68	0.0	L	21
69	7.7	R	13
70	28.9	L	18
71	38.7	R	9
72	56.2	L	14
73	57.6	R	9
74	-13.4	L	21
75	6.7	R	12
76	-24.9	L	19
77	-2.9	R	13
82	39.9	L	11
83	8.5	R	28
84	22.8	L	28
85	12.6	R	19
86	31.4	L	15
87	17.9	R	19
88	27.6	L	29
89	26.4	R	20
90	23.4	L	29
91	48.3	R	7
92	32.2	L	27
93	-3.5	R	16
94	32.5	L	26
95	10.2	R	7
96	13.8	L	12
97	-24.3	R	23
98	27.8	L	30
99	33.7	R	22
100	11.9	L	10
101	18.7	R	16
102	-29.4	L	26
103	45.7	R	12
104	12.6	L	16
105	2.2	R	17
106	-1.0	L	28
107	-4.9	R	8
108	3.6	L	28
109	-1.1	R	23
110	1.5	L	27
111	-9.2	R	18
112	-18.8	L	14
113	-9.2	R	23
114	3.5	L	14
115	7.0	R	15
116	-0.3	L	13
117	-28.9	R	18
118	-53.4	L	14
119	2.2	R	15
120	-6.6	L	27
121	27.6	R	22
122	21.2	L	26
123	46.4	R	15
124	-6.0	L	25
125	26.8	R	19
126	-2.9	L	11
127	9.0	R	24
128	-11.4	L	23
129	20.8	R	21
130	4.1	L	24
131	14.3	R	20
132	2.8	L	10
133	25.9	R	18
134	8.3	L	24
135	22.5	R	15
136	-13.9	L	23
137	1.0	R	13
138	1.3	L	23
139	-7.7	R	18
140	-29.4	L	11
141	8.0	R	14
142	4.2	L	24
143	13.4	R	19
144	24.6	L	18
145	2.4	R	14
146	15.8	L	13
147	21.5	R	16
148	2.5	L	10
149	41.3	R	22
150	0.4	L	18
151	-9.1	R	18
152	-19.9	L	20
153	11.2	R	22
154	4.2	L	16
155	-2.3	R	18
156	-2.3	L	20
157	70.7	R	19
158	6.7	L	11
159	7.8	R	25
160	-47.4	L	21
161	21.2	R	21
162	11.3	L	20
163	6.3	R	19
164	-2.4	L	19
165	14.6	R	19
166	0.4	L	20
167	2.6	R	16
168	37.9	L	17
169	14.2	R	20
170	5.9	L	14
171	32.0	R	12
172	12.4	L	21
173	32.7	R	16
174	33.3	L	20
175	25.0	R	23
176	11.5	L	15
177	3.6	R	23
178	-3.0	L	17
179	8.2	R	26
180	-10.3	L	18
181	4.7	R	18
182	-8.2	L	17
183	11.6	R	23
184	-1.3	L	15
185	-20.3	R	18
186	-17.0	L	12
187	31.0	R	19
188	-2.5	L	12
189	1.7	R	13
190	8.9	L	17
191	9.2	R	18
192	8.7	L	15
193	-5.5	R	24
194	22.7	L	16
195	7.9	R	17
196	-5.0	L	13
197	-22.4	R	10
198	-51.4	L	13
199	-7.0	R	14
200	-19.5	L	10
201	35.4	R	26
202	-0.1	L	20
203	31.8	R	18
204	6.0	L	10
205	-3.7	R	20
206	-36.4	L	18
207	17.5	R	24
208	11.6	L	20
209	19.1	R	17
210	25.7	L	22
211	12.3	R	24
212	11.8	L	23
213	10.6	R	19
214	-15.7	L	17
215	-8.4	R	16
216	29.5	L	18
217	-15.8	R	6
220	13.4	R	8
221	22.0	L	30
222	26.1	R	19
223	24.5	L	13
224	58.4	R	23
225	18.1	L	25
226	30.9	R	21
227	10.0	L	22
228	21.5	R	26
229	16.8	L	16
230	41.6	R	25
231	38.2	L	24
232	23.3	R	27
233	4.6	L	10
234	10.7	R	24
235	5.8	L	13
236	21.7	R	22
237	20.3	L	21
238	39.8	R	20
239	35.0	L	11
240	-29.4	R	16
241	24.7	L	14
242	-7.5	R	24
243	4.4	L	12
244	-10.2	R	23
245	-6.6	L	23
246	4.3	R	24
247	30.0	L	13
248	11.4	R	17
249	-28.3	L	12
250	20.5	R	17
251	12.4	L	19
252	31.6	R	22
253	7.8	L	13
254	7.3	R	23
255	13.1	L	11
256	32.5	R	25
257	4.9	L	12
258	-27.7	R	17
259	-13.8	L	13
260	-6.9	R	23
261	0.5	L	14
262	18.8	R	18
263	8.9	L	14
264	34.9	R	29
265	10.8	L	10
266	32.1	R	21
267	5.9	L	14
268	-4.5	R	21
269	-13.0	L	15
270	-5.9	R	14
271	-4.4	L	10
272	-43.1	R	17
273	-21.6	L	12
274	-16.7	R	23
275	26.8	L	18
276	2.0	R	20
277	19.7	L	11
278	36.5	R	21
279	-5.8	L	20
280	65.4	R	14
281	-5.1	L	26
282	-23.4	R	8
283	-23.8	L	10
284	-10.5	R	24
285	6.3	L	14
286	-8.3	R	30
287	12.9	L	26
288	7.8	R	19
289	14.3	L	13
290	11.8	R	23
291	0.4	L	8
292	4.1	R	12
293	-25.3	L	22
294	3.2	R	26
295	4.5	L	27
296	7.9	R	22
297	-39.5	L	16
298	-6.1	R	21
299	-23.6	L	14
300	13.1	R	14
