# Supplementary material for: The groove hypothesis—music and dance reimagined: A sensory motor synchronization study
Source: PLoS One. 2025 Sep 22;20(9):e0328719. doi: 10.1371/journal.pone.0328719 (PMC12453204; doi:10.1371/journal.pone.0328719)
Supplement: S1 Data — All CSV files contained in the “All data” folder constitute the entirety of the data. (ZIP) [file pone.0328719.s001.zip › #7 Results.csv]

Target	Result	Performance	Strength
1
2
3	58.8	L	31
4	-14.9	R	35
5	39.9	L	36
6	2.4	R	31
7	30.4	L	35
8	33.5	R	24
9	40.4	L	32
10	47.9	R	31
11	36.6	L	29
12	37.2	R	24
13	-4.7	L	17
14	13.4	R	27
15	0.5	L	35
16	24.6	R	30
17	4.3	L	32
18	-26.0	R	32
19	15.3	L	15
20	-19.6	R	36
21	-33.3	L	40
22	6.3	R	30
23	18.2	L	31
24	-2.5	R	30
25	8.5	L	19
26	-7.7	R	35
27	9.4	L	20
28	-12.0	R	30
29	-28.3	L	28
30	-6.3	R	27
31	-48.3	L	33
32	-11.8	R	28
33	-11.1	L	37
34	23.9	R	28
35	9.4	L	17
36	-23.9	R	21
37	-37.4	L	17
38	6.7	R	23
39	18.0	L	39
40	22.3	R	22
41	10.8	L	35
42	41.6	R	26
43	77.5	L	36
44	2.4	R	20
45	20.7	L	18
46	23.9	R	19
47	41.5	L	32
48	6.7	R	23
49	25.1	L	28
50	41.6	R	23
51	10.0	L	12
52	26.4	R	20
53	49.4	L	34
54	50.8	R	25
55	63.6	L	21
56	30.4	R	23
57	32.7	L	26
58	51.3	R	26
59	18.1	L	24
60	7.2	R	18
61	31.4	L	18
62	33.7	R	32
63	21.1	L	27
64	-10.9	R	23
65	39.8	L	14
66	8.4	R	16
67	-5.5	L	32
68	25.5	R	21
69	-15.0	L	11
70	32.7	R	21
71	5.4	L	34
72	31.8	R	24
73	46.7	L	31
74	29.6	R	19
75	-16.0	L	19
76	19.5	R	24
77	24.9	L	23
78	40.6	R	23
79	22.8	L	20
80	-15.3	R	24
81	26.2	L	29
82	-10.9	R	24
83	13.0	L	9
84	-25.5	R	23
85	29.5	L	19
86	35.3	R	25
87	27.4	L	26
88	59.3	R	27
89	43.8	L	11
90	24.5	R	20
91	41.7	L	11
92	-19.2	R	23
93	1.1	L	26
94	20.4	R	27
95	3.3	L	24
96	26.9	R	22
97	7.4	L	18
98	-13.3	R	22
99	17.7	L	13
100	44.7	R	25
101	43.8	L	28
102	89.4	R	22
103	66.1	L	11
104	32.5	R	19
105	63.0	L	13
106	-0.7	R	27
107	50.4	L	11
108	-4.7	R	27
109	-8.6	L	13
110	-23.8	R	24
111	22.8	L	11
112	-1.2	R	26
113	-21.4	L	10
114	3.1	R	27
115	32.7	L	13
116	0.5	R	27
117	4.0	L	15
118	70.7	R	27
119	-2.3	L	12
120	-40.6	R	22
121	9.6	L	10
122	9.3	R	23
123	26.4	L	12
124	50.3	R	24
125	25.2	L	21
126	41.8	R	28
127	19.7	L	10
128	-33.5	R	21
129	12.3	L	11
130	17.1	R	23
131	64.0	L	29
132	61.8	R	25
133	20.4	L	8
134	17.2	R	19
135	-10.6	L	8
136	22.1	R	19
137	-10.2	L	10
138	5.6	R	24
139	22.8	L	23
140	47.3	R	26
141	16.4	L	24
142	-42.4	R	27
143	-30.7	L	10
144	31.9	R	16
145	47.4	L	33
146	64.2	R	28
147	4.6	L	9
148	39.9	R	27
149	25.1	L	10
150	48.6	R	26
151	16.9	L	20
152	-4.7	R	26
153	6.7	L	31
154	3.7	R	26
155	21.3	L	30
156	50.6	R	24
157	19.5	L	12
158	31.5	R	21
159	78.5	L	26
160	37.6	R	23
161	52.1	L	26
162	-10.5	R	24
163	15.4	L	30
164	-1.8	R	25
165	-9.2	L	26
166	2.8	R	26
167	1.8	L	11
168	25.8	R	17
169	6.2	L	14
170	5.7	R	24
171	-16.2	L	27
172	-17.1	R	28
173	-39.4	L	13
174	6.8	R	26
175	18.1	L	11
176	18.0	R	23
177	-1.3	L	24
178	1.7	R	18
179	-24.1	L	10
180	-38.0	R	23
181	13.4	L	30
182	3.3	R	26
183	21.0	L	23
184	-4.4	R	22
185	13.6	L	10
186	-59.1	R	18
187	31.2	L	12
188	37.2	R	20
189	33.8	L	12
190	76.1	R	19
191	2.6	L	15
192	11.8	R	26
193	22.3	L	11
194	31.3	R	17
195	38.4	L	23
196	51.5	R	26
197	28.0	L	10
198	-8.0	R	23
199	31.6	L	10
200	29.3	R	20
201	17.0	L	8
202	39.7	R	20
203	36.1	L	11
204	20.0	R	23
205	45.6	L	22
206	95.8	R	23
207	47.4	L	23
208	-24.0	R	14
209	33.1	L	16
210	15.1	R	23
211	12.6	L	10
212	-11.1	R	19
213	54.6	L	10
214	49.9	R	23
215	-27.3	L	20
216	11.5	R	24
217	49.3	L	17
218	33.5	R	22
219	9.5	L	11
220	25.0	R	18
221	70.8	L	22
222	48.4	R	23
223	59.4	L	17
224	21.2	R	18
225	21.6	L	7
226	16.4	R	20
227	5.6	L	14
228	32.0	R	20
229	-31.0	L	19
230	18.8	R	26
231	5.5	L	13
232	-44.6	R	21
233	39.9	L	24
234	27.5	R	23
235	11.0	L	22
236	23.7	R	31
237	41.9	L	20
238	20.2	R	15
239	0.9	L	12
240	-40.2	R	21
241	7.1	L	8
242	3.0	R	22
243	-18.8	L	8
244	17.3	R	21
245	30.3	L	24
246	-4.4	R	21
247	2.1	L	8
248	-5.7	R	20
249	-7.4	L	21
250	-5.2	R	15
251	23.4	L	9
252	15.6	R	17
253	18.4	L	23
254	28.5	R	14
255	20.9	L	28
256	13.9	R	11
257	16.8	L	19
258	-6.4	R	25
259	-19.7	L	24
260	6.3	R	18
261	19.3	L	23
262	17.7	R	18
263	29.8	L	25
264	38.5	R	16
265	47.3	L	20
266	28.8	R	24
267	85.3	L	23
268	69.7	R	25
269	45.3	L	8
270	34.5	R	21
271	8.5	L	8
272	37.6	R	18
273	40.5	L	13
274	19.6	R	23
275	56.3	L	23
276	12.0	R	24
277	-18.1	L	25
278	32.8	R	17
279	-0.5	L	20
280	-4.6	R	22
281	5.2	L	16
282	-2.4	R	13
283	53.6	L	17
284	3.0	R	11
285	5.9	L	9
286	-3.4	R	8
287	36.8	L	24
288	19.6	R	17
289	-27.8	L	8
290	37.4	R	22
291	7.9	L	8
292	-11.6	R	17
293	17.2	L	17
294	-26.3	R	23
295	-2.2	L	25
296	28.3	R	23
297	21.1	L	18
298	-32.9	R	13
299	10.1	L	11
300	-2.9	R	10
3	15.5	L	21
4	-13.4	R	23
5	6.4	L	21
6	30.6	R	22
7	-12.0	L	20
8	-12.5	R	21
9	-24.6	L	12
10	-23.6	R	28
11	0.4	L	27
12	5.8	R	23
13	-6.4	L	16
14	6.7	R	25
15	-7.2	L	21
16	-23.4	R	28
17	-29.0	L	21
18	-2.9	R	29
19	-42.3	L	17
20	-25.0	R	22
21	-10.6	L	31
22	-13.2	R	23
23	-28.9	L	31
24	-17.4	R	21
25	28.2	L	29
26	35.6	R	21
27	6.7	L	30
28	41.3	R	13
29	31.2	L	22
30	42.0	R	21
31	53.3	L	25
32	7.0	R	18
33	35.2	L	27
34	5.4	R	16
35	18.7	L	25
36	22.3	R	22
37	13.3	L	20
38	42.8	R	20
39	9.3	L	20
40	33.3	R	14
41	40.1	L	22
42	-1.5	R	26
43	34.8	L	23
44	27.8	R	24
45	36.7	L	24
46	5.9	R	20
47	12.3	L	16
48	41.4	R	22
49	11.6	L	18
50	34.4	R	23
51	72.6	L	22
52	31.2	R	22
53	15.4	L	27
54	27.7	R	19
55	-6.9	L	26
56	22.1	R	17
57	10.3	L	17
58	39.9	R	26
59	27.3	L	26
60	18.6	R	13
61	25.7	L	22
62	17.4	R	18
63	38.1	L	23
64	14.0	R	24
65	43.2	L	26
66	21.4	R	19
67	15.5	L	23
68	77.8	R	24
69	9.3	L	7
70	-22.3	R	17
71	-36.8	L	19
72	4.0	R	20
73	7.5	L	19
74	24.6	R	21
75	16.7	L	18
76	12.6	R	10
77	-10.6	L	26
78	36.3	R	18
79	16.1	L	17
80	28.0	R	18
81	-33.2	L	18
82	-15.9	R	16
83	-29.3	L	24
84	26.8	R	16
85	22.2	L	17
86	10.2	R	23
87	21.5	L	19
88	25.0	R	13
89	33.5	L	32
90	70.6	R	27
91	24.9	L	16
92	30.6	R	15
93	15.6	L	10
94	3.3	R	18
95	34.5	L	29
96	-17.5	R	18
97	-27.5	L	15
98	19.1	R	12
99	27.8	L	21
100	10.4	R	15
101	15.3	L	27
102	39.6	R	11
103	65.6	L	17
104	46.0	R	26
105	52.4	L	20
106	21.0	R	15
107	17.3	L	23
108	24.4	R	15
109	17.4	L	23
110	14.1	R	19
111	25.8	L	20
112	13.5	R	18
113	38.6	L	19
114	58.0	R	16
115	0.6	L	21
116	53.4	R	23
117	15.0	L	21
118	21.0	R	11
119	41.1	L	20
120	32.4	R	18
121	5.3	L	15
122	2.4	R	17
123	57.7	L	21
124	4.9	R	20
125	-0.9	L	27
126	5.5	R	21
127	-3.3	L	24
128	-0.2	R	17
129	-8.6	L	29
130	-1.3	R	17
131	27.7	L	18
132	-8.4	R	16
133	-11.9	L	5
134	-24.9	R	13
135	36.1	L	24
136	-7.2	R	21
137	-35.1	L	24
138	-24.4	R	23
139	6.8	L	26
140	11.2	R	17
141	25.5	L	23
142	-32.0	R	9
143	23.9	L	20
144	11.5	R	6
145	44.4	L	17
146	91.2	R	13
147	6.5	L	5
148	-1.3	R	17
149	6.6	L	18
150	4.8	R	17
151	53.7	L	13
152	61.6	R	21
153	16.4	L	16
154	16.9	R	15
155	-17.8	L	21
156	0.8	R	13
157	-2.0	L	23
158	-30.6	R	15
159	59.9	L	20
160	12.8	R	13
161	-19.6	L	21
162	15.9	R	15
163	-29.4	L	22
164	16.3	R	14
165	-11.7	L	21
166	2.7	R	16
167	-9.0	L	15
168	2.9	R	17
169	24.7	L	18
170	-18.4	R	12
171	39.4	L	21
172	39.8	R	14
173	52.2	L	8
174	41.0	R	16
175	31.1	L	19
176	5.4	R	11
177	35.8	L	12
178	-20.3	R	18
179	17.9	L	18
180	-14.5	R	5
181	42.5	L	25
182	10.1	R	7
183	26.5	L	13
184	8.9	R	13
185	-14.9	L	18
187	5.9	L	23
188	9.9	R	15
189	13.4	L	24
190	30.5	R	21
191	1.0	L	23
192	-2.1	R	15
193	15.9	L	24
194	27.5	R	17
195	-17.6	L	25
196	4.5	R	20
197	32.7	L	14
198	-3.7	R	15
199	41.9	L	18
200	25.3	R	18
201	-7.3	L	10
202	-7.1	R	19
203	-10.6	L	20
204	9.2	R	18
205	35.6	L	12
206	13.3	R	13
207	-50.5	L	19
208	12.6	R	24
209	8.9	L	22
210	40.0	R	17
211	25.5	L	18
212	5.8	R	17
213	5.5	L	13
214	17.0	R	23
215	12.0	L	22
216	-38.4	R	7
217	16.1	L	20
218	45.6	R	17
219	69.0	L	20
220	49.4	R	15
221	38.8	L	18
222	50.4	R	20
223	28.9	L	19
224	47.0	R	19
225	17.6	L	21
226	10.4	R	19
227	47.0	L	13
228	0.4	R	20
229	-18.2	R	21
230	-7.0	L	7
231	-37.7	R	19
232	-17.9	L	20
233	-17.3	L	14
234	-43.0	R	15
235	-0.3	L	23
236	-2.3	R	9
237	-18.8	L	13
238	41.8	R	15
239	17.1	L	20
240	29.6	R	10
241	48.0	L	18
242	9.7	R	24
243	-1.3	L	19
244	42.6	R	14
245	34.4	L	24
246	19.1	R	13
247	40.7	L	16
248	43.1	R	14
249	49.4	L	19
250	46.0	R	14
251	17.0	L	21
252	4.4	R	12
253	0.7	L	21
254	7.0	R	15
255	-7.7	L	20
256	12.5	R	11
257	26.5	L	18
258	23.7	R	14
259	-1.1	L	18
260	-2.8	R	14
261	-9.2	L	13
262	13.9	R	7
263	-2.5	L	19
264	-22.4	R	14
265	-4.2	L	22
266	9.0	R	10
267	22.1	L	13
268	19.4	R	8
269	14.8	L	16
270	-6.4	R	11
271	60.7	L	18
272	2.5	R	12
273	12.9	L	18
274	12.8	R	12
275	17.8	L	11
276	13.3	R	12
277	71.4	L	18
278	12.6	R	15
279	19.0	L	24
280	2.6	R	13
281	-20.8	L	10
282	19.4	R	13
283	8.8	L	17
284	-33.5	R	8
285	9.7	L	14
286	24.0	R	11
287	10.4	L	14
288	37.9	R	11
289	-1.2	L	15
290	0.6	R	5
291	18.0	L	18
292	24.5	R	13
293	-14.8	L	16
294	-9.7	R	8
295	-11.1	L	21
296	-7.7	R	7
297	-19.8	L	17
298	-0.9	R	8
299	-13.1	L	18
300	9.5	L	12
