# Supplementary material for: The groove hypothesis—music and dance reimagined: A sensory motor synchronization study
Source: PLoS One. 2025 Sep 22;20(9):e0328719. doi: 10.1371/journal.pone.0328719 (PMC12453204; doi:10.1371/journal.pone.0328719)
Supplement: S1 Data — All CSV files contained in the “All data” folder constitute the entirety of the data. (ZIP) [file pone.0328719.s001.zip › #8 EEG.csv]

#8	C3-pkFq(Hz)	C4-pkFq(Hz)
Rest1-10	10.742	10.742
Rest1-20	9.766	9.766
Rest1-30	4.395	4.395
Rest1-40	3.906	10.254
Rest1-50	4.883	4.883
Rest1-60	4.395	4.395
Rest1-70	16.113	10.742
Rest1-80	11.23	11.23
Rest1-90	10.742	10.742
Rest1-100	4.395	4.395
Rest1-110	4.395	8.789
Rest1-120	4.883	4.395
Rest1-130	7.813	11.23
Rest1-140	10.742	9.277
Rest1-150	10.254	10.254
Rest1-160	6.348	4.883
Rest1-170	4.395	4.395
Rest1-180	3.906	3.906
Rest1-190	3.906	3.906
Rest1-200	7.324	11.719
Rest1-210	4.395	6.348
Rest1-220	8.789	8.789
Rest1-230	11.23	10.254
Rest1-240	10.254	10.254
Rest1-250	11.719	10.254
Rest1-260	3.906	3.906
Rest1-270	3.906	3.906
Rest1-280	8.301	8.789
Rest1-290	4.883	4.883
Rest1-300	4.395	3.906
Click1-10	3.906	3.906
Click1-20	3.906	3.906
Click1-30	4.883	4.883
Click1-40	3.906	3.906
Click1-50	4.395	4.395
Click1-60	3.906	3.906
Click1-70	3.906	3.906
Click1-80	5.859	5.859
Click1-90	11.719	11.719
Click1-100	11.23	10.742
Click1-110	10.254	10.254
Click1-120	10.254	10.254
Click1-130	10.254	10.254
Click1-140	10.254	10.254
Click1-150	4.883	4.883
Click1-160	9.277	7.813
Click1-170	15.137	4.883
Click1-180	3.906	4.395
Click1-190	10.742	10.742
Click1-200	10.742	10.742
Click1-210	10.254	10.254
Click1-220	9.766	10.742
Click1-230	5.371	5.371
Click1-240	10.742	10.742
Click1-250	9.277	9.277
Click1-260	10.742	10.742
Click1-270	10.742	10.742
Click1-280	10.742	10.742
Click1-290	6.348	5.859
Click2-10	10.742	11.23
Click2-20	11.23	9.277
Click2-30	9.766	9.766
Click2-40	4.395	4.395
Click2-50	3.906	3.906
Click2-60	11.23	10.742
Click2-70	4.395	4.395
Click2-80	9.277	8.301
Click2-90	3.906	6.348
Click2-100	4.395	4.395
Click2-110	5.859	5.371
Click2-120	10.742	10.742
Click2-130	11.23	10.254
Click2-140	10.254	10.254
Click2-150	10.742	10.742
Click2-160	3.906	4.395
Click2-170	3.906	3.906
Click2-180	10.742	10.742
Click2-190	10.254	10.254
Click2-200	9.277	9.277
Click2-210	5.859	5.371
Click2-220	5.371	6.836
Click2-230	11.23	11.23
Click2-240	8.789	8.789
Click2-250	9.277	8.789
Click2-260	4.883	4.883
Click2-270	4.395	3.906
Click2-280	4.395	4.395
Click2-290	10.742	10.742
Rest2-10	11.719	4.395
Rest2-20	11.23	11.23
Rest2-30	10.742	10.742
Rest2-40	10.742	10.742
Rest2-50	10.254	10.254
Rest2-60	11.23	8.789
Rest2-70	10.742	10.742
Rest2-80	10.742	3.906
Rest2-90	8.789	11.719
Rest2-100	11.719	11.719
Rest2-110	10.254	7.813
Play1-10	10.742	4.883
Play1-20	10.254	10.254
Play1-30	9.766	9.766
Play1-40	10.742	10.254
Play1-50	8.789	10.254
Play1-60	10.742	10.742
Play1-70	9.277	9.277
Play1-80	10.254	10.254
Play1-90	9.766	10.254
Play1-100	10.254	10.254
Play1-110	10.742	10.742
Play1-120	11.23	11.23
Play1-130	9.766	10.254
Play1-140	10.742	8.789
Play1-150	9.766	9.766
Play1-160	10.254	10.254
Play1-170	5.371	4.883
Play1-180	11.23	9.277
Play1-190	9.277	9.277
Play1-200	10.742	10.742
Play1-210	9.766	9.766
Play1-220	10.254	10.254
Play1-230	10.254	10.254
Play1-240	8.789	8.789
Play1-250	10.742	10.742
Play1-260	11.23	11.23
Play1-270	10.742	10.742
Play1-280	10.254	10.254
Play1-290	10.742	10.742
Play1-300	10.254	9.766
Play2-10	8.301	8.789
Play2-20	11.23	11.23
Play2-30	11.23	11.23
Play2-40	11.23	11.23
Play2-50	11.23	11.23
Play2-60	10.742	10.742
Play2-70	10.742	10.742
Play2-80	10.742	10.742
Play2-90	10.254	10.254
Play2-100	10.742	8.789
Play2-110	10.254	10.254
Play2-120	10.742	10.742
Play2-130	10.254	10.254
Play2-140	10.254	11.23
Play2-150	11.23	11.23
Play2-160	10.254	10.254
Play2-170	9.766	9.766
Play2-180	10.254	8.789
Play2-190	9.277	10.254
Play2-200	11.23	11.23
Play2-210	9.277	9.277
Play2-220	10.742	10.742
Play2-230	10.254	10.254
Play2-240	10.254	11.23
Play2-250	10.742	10.742
Play2-260	10.742	10.742
Play2-270	8.789	8.789
Play2-280	10.254	10.254
Play2-290	10.254	10.254
Play2-300	10.742	10.742
Recoverly-10	11.23	11.23
Recoverly-20	11.23	11.23
Recoverly-30	10.742	9.766
Recoverly-40	10.742	10.742
Recoverly-50	11.23	11.23
Recoverly-60	10.254	10.254
Recoverly-70	10.254	10.254
Recoverly-80	10.254	9.277
Recoverly-90	10.742	10.742
Recoverly-100	11.23	11.23
Recoverly-110	10.742	10.742
Recoverly-120	10.254	10.254
Recoverly-130	10.254	10.254
Recoverly-140	8.789	8.789
Recoverly-150	4.883	4.883
Recoverly-160	11.23	11.23
Recoverly-170	5.859	8.789
Recoverly-180	9.277	10.254
Recoverly-190	10.742	10.742
Recoverly-200	11.23	11.23
Recoverly-210	10.742	10.742
