# Supplementary material for: The groove hypothesis—music and dance reimagined: A sensory motor synchronization study
Source: PLoS One. 2025 Sep 22;20(9):e0328719. doi: 10.1371/journal.pone.0328719 (PMC12453204; doi:10.1371/journal.pone.0328719)
Supplement: S1 Data — All CSV files contained in the “All data” folder constitute the entirety of the data. (ZIP) [file pone.0328719.s001.zip › #8 Results.csv]

Target	Result	Performance	Strength
1	92.3	L	19
2	22.2	R	24
3	57.8	L	12
4	32.1	R	11
5	48.2	L	15
6	15.3	R	15
7	9.6	L	19
8	43.0	R	19
9	14.8	L	21
10	37.6	R	19
11	-1.1	L	21
12	21.3	R	15
13	-58.9	L	11
14	20.2	R	17
15	15.8	L	18
16	19.1	R	13
17	-2.8	L	18
18	45.4	R	24
19	-18.7	L	24
20	47.3	R	23
21	16.6	L	27
22	15.1	R	20
23	3.2	L	14
24	49.1	R	21
25	23.0	L	13
26	24.8	R	20
27	43.0	L	13
28	19.7	R	23
29	58.0	L	24
30	14.8	R	16
31	-10.2	L	19
32	33.7	R	21
33	-29.5	L	26
34	35.4	R	8
35	18.4	L	20
36	29.0	R	15
37	33.0	L	17
38	13.3	R	15
39	52.4	L	24
40	-0.5	R	16
41	37.8	L	15
42	8.6	R	23
43	24.1	L	19
44	23.5	R	12
45	16.1	L	19
46	1.6	R	30
47	2.6	L	27
48	45.7	R	19
49	-22.6	L	26
50	16.4	R	16
51	26.3	L	29
52	22.6	R	27
53	16.3	L	23
54	54.7	R	23
55	20.9	L	7
56	23.6	R	17
57	57.1	L	18
58	40.7	R	16
59	2.8	L	21
60	37.1	R	20
61	9.4	L	22
62	46.3	R	20
63	44.1	L	20
64	17.5	R	20
65	5.0	L	27
66	8.7	R	19
67	-30.9	L	14
68	-20.3	R	19
69	41.0	L	20
70	-1.0	R	21
71	10.1	L	21
72	3.3	R	15
73	28.3	L	21
74	25.7	R	12
75	13.9	L	14
76	-5.6	R	13
77	-6.9	L	24
78	28.1	R	20
79	-16.0	L	29
80	-32.8	R	25
81	18.8	L	27
82	18.0	R	20
83	35.0	L	25
84	10.9	R	13
85	44.1	L	16
86	16.8	R	29
87	42.0	L	36
88	14.6	R	15
89	62.3	L	25
90	12.7	R	16
91	9.7	L	28
92	-0.4	R	24
93	12.9	L	31
94	17.6	R	22
95	-0.5	L	22
96	-19.1	R	19
97	16.1	L	23
98	-16.6	R	11
99	-15.6	L	16
100	7.4	R	21
101	42.9	L	29
102	51.6	R	12
103	15.5	L	20
104	31.6	R	18
105	19.5	L	19
106	36.1	R	8
107	14.9	L	27
108	39.3	R	16
109	53.4	L	31
110	-21.9	R	9
111	23.3	L	10
112	20.4	R	19
113	66.5	L	34
114	37.2	R	20
115	-6.9	L	20
116	-2.3	R	18
117	79.8	L	29
118	-19.0	R	23
119	22.7	L	23
120	24.1	R	18
121	15.5	L	29
122	13.9	R	23
123	4.6	L	32
124	12.3	R	26
125	-26.5	L	29
126	-14.0	R	19
127	-9.4	L	26
128	15.8	R	27
129	15.5	L	26
130	-55.6	R	19
131	1.5	L	31
132	-3.4	R	21
133	-61.0	L	23
134	3.8	R	25
135	-10.7	L	17
136	-6.8	R	23
137	-7.1	L	28
138	-0.9	R	21
139	1.3	L	28
140	-20.6	R	27
141	17.9	L	28
142	-26.6	R	20
143	9.6	L	26
144	-7.2	R	26
145	6.4	L	28
146	-21.4	R	21
147	23.9	L	30
148	-3.7	R	27
149	-1.0	L	23
150	31.9	R	23
151	12.3	L	31
152	5.8	R	17
153	33.3	L	17
154	-9.1	R	19
155	14.5	L	14
156	60.8	R	19
157	33.1	L	19
158	31.2	R	6
159	0.5	L	22
160	-32.3	R	10
161	-21.4	L	7
162	3.2	R	19
163	71.3	L	26
170	154.6	L	26
171	-0.7	R	13
172	1.6	L	15
173	20.9	R	23
174	-9.7	L	14
175	4.6	R	8
176	36.2	L	26
177	-6.0	R	22
178	-13.0	L	13
179	5.6	R	23
180	3.7	L	21
181	-4.6	R	20
182	14.6	L	15
183	14.7	R	18
184	4.2	L	28
185	22.7	R	22
186	8.3	L	27
187	12.3	R	17
188	4.7	L	5
189	-4.3	R	21
190	9.7	L	30
191	7.0	R	23
192	-13.9	L	9
193	-24.1	R	15
194	1.8	L	15
195	22.5	R	27
196	30.9	L	14
197	4.1	R	23
198	27.3	L	23
199	21.8	R	24
200	11.2	L	15
201	26.1	R	25
202	48.1	L	23
203	34.8	R	20
204	44.5	L	29
205	46.0	R	27
206	30.4	L	29
207	38.8	R	25
208	31.1	L	18
209	9.2	R	23
210	38.8	L	14
211	22.4	R	26
212	55.3	L	23
213	9.7	R	25
214	53.5	L	27
215	45.2	R	23
216	86.9	L	30
217	33.3	R	25
218	18.6	L	33
219	28.8	R	19
220	60.8	L	29
221	3.4	R	21
222	33.0	L	30
223	42.0	R	12
224	89.0	L	23
225	27.7	R	28
226	29.4	L	39
227	39.2	R	23
228	39.4	L	14
229	28.0	R	20
230	91.6	L	31
231	24.6	R	18
232	43.3	L	28
233	77.2	R	16
234	52.0	L	32
235	12.0	R	24
236	38.5	L	26
237	-29.6	R	21
238	-3.4	L	16
239	-39.7	R	14
240	-6.3	L	24
241	-7.0	R	19
242	-0.2	L	31
243	48.0	R	21
244	-15.1	L	26
245	4.3	R	26
246	40.1	L	14
247	9.1	R	23
248	3.2	L	34
249	6.2	R	18
250	34.6	L	26
251	0.9	R	18
252	-31.0	L	20
253	-9.5	R	24
254	39.0	L	20
255	10.1	R	28
256	3.1	L	16
257	13.0	R	16
258	4.9	L	26
259	-2.1	R	19
260	57.1	L	21
261	-43.8	R	13
262	-14.6	L	13
264	-57.8	L	25
265	3.1	R	15
266	-10.1	L	27
267	-2.0	R	17
268	4.7	L	16
269	19.3	R	22
270	13.5	L	12
271	13.9	R	13
272	49.5	L	27
273	29.1	R	22
274	21.5	L	29
275	42.4	R	15
276	62.8	L	9
277	16.1	R	13
278	39.9	L	24
279	33.4	R	16
280	26.5	L	6
281	12.5	R	26
282	45.1	L	19
283	10.4	R	16
284	28.9	L	21
285	44.0	R	21
286	30.3	L	26
287	20.0	R	23
288	1.8	L	26
289	-0.2	R	20
290	5.1	L	31
291	2.7	R	20
292	20.0	L	28
293	-2.0	R	17
294	-15.6	L	13
295	-6.4	R	9
296	45.6	L	26
297	27.5	R	26
298	0.0	L	23
299	35.9	R	21
300	8.6	L	13
1	-31.9	L	28
2	-11.4	R	25
3	33.6	L	37
4	13.3	R	15
5	11.3	L	15
6	20.8	R	24
7	28.2	R	23
8	4.5	L	23
9	6.0	L	14
10	42.1	L	23
11	33.4	L	20
12	28.0	R	24
13	51.1	R	19
14	32.1	L	13
15	11.6	R	5
16	57.9	R	14
17	27.2	L	13
18	3.5	R	22
19	14.1	L	10
20	20.4	R	16
21	33.7	L	22
22	-9.9	R	17
23	25.3	L	14
24	0.9	R	7
25	38.0	L	24
26	-1.9	R	6
27	41.6	L	8
28	19.3	R	10
29	11.3	L	12
30	16.5	R	16
31	9.3	L	12
32	-32.6	R	21
33	4.9	L	6
34	-9.0	R	24
35	-7.9	R	20
36	-8.4	L	11
37	49.5	L	12
38	31.3	R	15
39	6.1	L	10
40	12.1	R	19
41	296.7	L	29
42	-12.7	R	28
43	-16.5	L	31
44	-21.6	R	14
45	9.7	L	13
46	2.1	R	24
47	42.1	L	14
48	7.5	R	10
49	6.6	L	28
50	-2.3	R	14
51	-8.6	L	19
52	16.9	R	16
53	-25.2	L	23
54	6.9	R	16
55	-6.2	L	16
56	24.5	R	14
57	27.1	L	18
58	14.3	R	14
59	16.8	L	23
60	4.4	R	14
61	13.3	L	23
62	21.4	R	16
63	3.7	L	20
64	50.2	R	15
65	39.4	L	13
66	-0.8	R	16
67	33.8	L	22
68	49.9	R	10
69	55.0	L	24
70	38.4	R	16
71	-0.7	L	18
72	37.5	L	21
73	82.0	L	32
74	95.0	L	28
75	-2.1	R	18
76	26.3	R	15
77	21.4	L	15
78	42.0	R	15
79	22.9	L	17
80	45.4	R	21
81	26.5	L	13
82	34.2	R	20
83	43.8	L	12
84	25.3	R	21
85	41.5	L	21
86	52.5	R	16
87	-15.8	L	8
88	11.6	R	10
89	-6.6	L	11
90	-40.1	R	15
91	-24.5	L	7
92	-27.7	R	15
93	-31.9	L	12
94	-40.4	R	10
95	-10.9	L	23
96	-12.8	R	17
97	34.6	L	9
98	7.6	R	16
99	12.3	L	22
100	23.0	R	21
101	58.7	L	7
102	36.5	R	13
103	21.7	L	13
104	-29.8	R	13
105	28.3	R	13
106	-14.1	L	10
107	44.2	L	8
108	46.3	R	11
109	53.3	L	16
110	36.0	R	17
111	37.4	L	10
112	55.0	R	10
113	96.7	L	10
114	78.3	R	7
115	102.5	L	11
116	47.8	R	15
117	9.2	L	20
118	32.5	R	11
119	15.1	L	15
120	36.3	R	14
121	75.4	L	10
122	44.7	R	17
123	84.5	L	16
124	83.4	L	22
125	77.0	R	21
126	102.3	R	14
127	46.7	L	18
128	28.4	L	15
129	23.2	R	17
130	101.8	R	15
131	11.3	L	21
132	4.5	R	8
133	-5.2	L	16
134	54.4	R	7
135	35.8	L	19
136	-6.8	R	5
137	21.2	L	17
138	43.2	R	20
139	34.4	L	20
140	15.3	R	11
141	4.1	L	8
142	38.3	R	16
143	9.5	L	10
144	44.3	R	14
145	13.7	L	6
146	27.8	R	14
147	-0.5	L	9
148	44.8	R	16
149	43.1	L	21
150	76.4	R	6
151	5.3	L	10
152	47.9	L	17
153	29.6	R	10
154	40.6	R	8
155	24.2	L	18
156	32.1	L	21
157	7.2	R	8
158	50.1	R	8
159	20.6	L	21
160	14.9	L	23
161	20.4	R	17
162	47.5	R	18
163	32.1	L	15
164	54.9	L	8
165	-5.9	R	21
166	21.8	R	10
167	9.9	L	7
168	37.3	L	15
169	8.1	R	9
170	39.8	R	11
171	-0.5	L	19
172	25.8	L	8
173	14.1	R	5
174	17.0	R	14
175	15.9	L	12
176	26.4	L	14
177	-7.9	R	8
178	35.5	R	10
179	-21.0	L	14
180	56.7	L	13
181	-3.2	R	11
182	45.8	R	5
183	28.5	L	7
184	55.3	L	10
185	23.9	R	8
186	71.1	R	16
187	22.9	L	16
188	51.2	L	13
189	38.9	R	9
190	71.6	R	11
191	5.4	L	9
192	0.4	L	13
193	-6.5	R	10
194	37.6	R	11
195	12.3	L	16
196	53.5	L	11
197	13.7	R	13
198	22.9	R	7
199	-5.5	L	11
200	35.3	L	8
201	-10.6	R	13
202	51.5	R	6
203	33.5	L	12
204	62.6	L	8
205	8.0	R	8
206	50.4	R	7
207	24.5	L	10
208	15.7	L	8
209	8.2	R	9
210	25.6	R	10
211	58.6	L	17
212	69.5	L	11
213	28.9	R	13
214	48.5	R	11
215	6.0	L	12
216	25.7	L	17
217	3.0	R	5
218	11.6	R	10
219	-5.1	L	16
220	20.1	L	10
221	-3.9	R	5
222	45.0	R	10
223	19.1	L	16
224	83.5	L	15
225	10.9	R	7
226	42.5	R	7
227	-4.3	L	10
228	73.1	L	10
229	2.7	R	11
230	22.6	R	12
231	28.1	L	9
232	66.6	L	15
233	5.0	R	10
234	11.3	R	5
235	-34.3	L	9
236	43.5	L	22
237	10.9	R	12
238	57.6	R	13
239	7.9	L	11
240	6.4	L	8
241	-7.3	R	11
242	18.5	R	8
243	-32.9	L	22
244	9.2	L	10
245	-24.6	R	10
246	-16.3	R	12
247	9.9	L	14
248	17.1	L	14
249	24.8	R	9
250	54.5	R	10
251	25.3	L	16
252	34.1	L	9
253	6.6	R	13
254	38.6	R	11
255	21.6	L	10
256	59.8	L	10
257	27.5	R	8
258	31.3	R	12
259	-4.7	L	7
260	49.7	L	18
261	-2.8	R	8
262	4.3	R	10
263	-34.2	L	11
264	47.1	L	13
265	5.2	R	10
266	-5.4	R	7
267	9.1	L	8
268	17.2	L	7
269	6.5	R	8
270	27.0	R	6
271	-12.1	L	7
272	21.6	L	17
273	44.0	R	10
274	17.3	L	6
275	4.9	R	10
276	44.6	L	12
277	48.4	R	8
278	16.3	L	19
279	8.6	R	11
280	-31.0	L	16
281	45.0	R	11
282	42.8	L	11
283	11.9	R	9
284	73.7	L	12
285	33.8	R	11
286	47.4	L	7
287	45.8	R	12
288	48.5	L	20
289	36.7	R	8
290	62.0	L	15
291	24.6	R	11
292	3.4	L	13
293	55.8	R	10
294	59.1	L	8
295	-6.3	R	13
296	22.6	L	18
297	24.8	R	13
298	2.6	L	18
299	16.7	R	10
300	10.3	L	6
