# Supplementary material for: The groove hypothesis—music and dance reimagined: A sensory motor synchronization study
Source: PLoS One. 2025 Sep 22;20(9):e0328719. doi: 10.1371/journal.pone.0328719 (PMC12453204; doi:10.1371/journal.pone.0328719)
Supplement: S1 Data — All CSV files contained in the “All data” folder constitute the entirety of the data. (ZIP) [file pone.0328719.s001.zip › #9 Results.csv]

Target	Result	Performance	Strength
1
2	118.5	R	17
3	40.5	L	27
4	18.8	R	22
5	65.0	L	29
6	22.8	R	14
7	75.0	L	26
8	10.6	R	17
9	45.2	L	34
10	33.6	R	20
11	56.5	L	12
12	19.6	R	9
13	58.5	L	12
14	48.2	R	24
15	29.1	L	12
16	80.9	R	23
17	26.8	L	14
18	28.9	R	30
19	31.8	L	12
20	5.9	R	10
21	39.0	L	12
22	44.5	R	31
23	19.6	L	15
24	31.4	R	26
25	17.1	L	13
26	28.4	R	26
27	95.9	L	25
28	14.1	R	12
29	27.9	L	20
30	33.3	R	30
31	43.3	L	22
32	66.6	R	26
33	17.1	L	12
34	33.7	R	27
35	1.6	L	13
36	28.2	R	11
37	23.6	L	12
38	23.0	R	10
39	14.5	L	13
40	47.5	R	11
41	63.3	L	22
42	19.3	R	26
43	2.7	L	21
44	78.4	R	28
45	38.2	L	25
46	31.0	R	18
47	10.6	L	12
48	53.8	R	13
49	95.8	L	28
50	48.0	R	18
51	61.8	L	24
52	28.9	R	21
53	12.2	L	13
54	23.8	R	29
55	6.6	L	21
56	28.6	R	25
57	57.4	L	23
58	14.7	R	26
59	14.9	L	25
60	29.9	R	13
61	22.4	L	21
62	50.9	R	21
63	15.0	L	18
64	54.0	R	28
65	32.5	L	25
66	26.4	R	13
67	35.3	L	35
68	-0.8	R	15
69	58.7	L	27
70	31.2	R	30
71	81.7	L	23
72	77.0	R	34
73	14.7	L	19
74	31.9	R	24
75	28.3	L	10
76	30.9	R	18
77	58.1	L	14
78	13.1	R	7
79	51.3	L	28
80	37.8	R	14
81	-5.7	L	17
82	17.1	R	14
83	67.2	L	11
84	65.9	R	39
85	90.8	L	19
86	72.6	R	21
87	31.9	L	28
88	85.9	R	25
89	57.9	L	24
90	49.2	R	9
91	64.1	L	27
92	46.6	R	15
93	52.7	L	24
94	48.5	R	21
95	9.4	L	13
96	29.4	R	13
97	10.3	L	20
98	37.8	R	20
99	27.6	L	6
100	15.4	R	8
101	26.2	L	15
102	3.1	R	23
103	97.1	L	16
104	-8.5	R	18
105	13.0	L	16
106	38.6	R	24
107	34.9	L	13
108	41.6	R	13
109	50.5	L	17
110	40.3	R	13
111	30.0	L	23
112	22.8	R	17
113	32.5	L	14
114	45.4	R	26
115	20.5	L	14
116	23.4	R	15
117	44.2	L	16
118	41.8	R	13
119	61.4	L	30
120	55.2	R	14
121	71.7	L	14
122	53.6	R	12
123	88.3	L	24
124	16.0	R	20
125	2.5	L	18
126	58.0	R	14
127	74.3	L	15
128	31.2	R	14
129	58.6	L	30
130	26.6	R	24
131	48.6	L	24
132	89.4	R	18
133	50.6	L	28
134	55.2	R	7
135	42.8	L	15
136	48.5	R	18
137	72.0	L	24
138	-10.5	R	17
139	70.8	L	33
140	32.5	R	23
141	74.3	L	21
142	19.3	R	15
143	37.8	L	27
144	57.3	R	12
145	61.0	L	28
146	-1.0	R	14
147	40.0	L	23
148	41.9	R	11
149	73.4	L	17
150	69.7	R	33
151	33.3	L	17
152	62.3	R	29
153	45.9	L	17
154	2.8	R	20
155	32.5	L	27
156	-27.6	R	11
157	52.9	L	17
158	54.9	R	26
159	78.6	L	19
160	38.1	R	23
161	70.6	L	33
162	-3.8	R	15
163	47.2	L	31
164	53.0	R	21
165	29.8	L	17
166	50.3	R	10
167	70.4	L	16
168	68.8	R	32
169	49.1	L	18
170	74.7	R	17
171	48.7	L	23
172	48.3	R	11
173	26.7	L	16
174	32.9	R	26
175	0.6	L	15
176	47.0	R	26
177	53.2	L	22
178	46.8	R	21
179	54.5	L	16
180	5.0	R	10
181	26.4	L	10
182	52.5	R	31
183	60.6	L	29
184	38.0	R	19
185	11.9	L	22
186	20.8	R	11
187	43.4	L	26
188	44.4	R	8
189	39.8	L	15
190	44.6	R	11
191	106.4	L	12
192	17.2	R	11
193	-4.4	L	18
194	26.5	R	17
195	57.2	L	32
196	51.0	R	13
197	34.2	L	26
198	30.3	R	14
199	42.6	L	20
200	75.0	R	14
201	35.1	L	18
202	34.8	R	14
203	48.8	L	16
204	48.2	R	10
205	146.9	L	27
206	11.0	R	7
207	18.2	L	9
208	50.5	R	29
209	38.6	L	14
210	28.7	R	10
211	49.2	L	14
212	42.8	R	19
213	29.0	L	19
214	12.7	R	13
215	45.8	L	16
216	42.0	R	13
217	34.7	L	14
218	23.7	R	11
219	-9.1	L	13
220	45.1	R	24
221	-10.6	L	21
222	33.7	R	18
223	69.3	L	7
224	50.1	R	15
225	22.8	L	7
226	54.1	R	23
227	45.6	L	30
228	30.3	R	28
229	17.4	L	10
230	34.9	R	10
231	78.4	L	25
232	30.1	R	16
233	19.0	L	32
234	30.0	R	21
235	34.3	L	12
236	2.9	R	12
237	-1.9	L	19
238	12.1	R	17
239	-0.3	L	16
240	10.2	R	22
241	11.2	L	12
242	51.9	R	14
243	34.6	L	13
244	-49.2	R	5
245	-20.0	L	7
246	9.5	R	10
247	66.8	L	13
248	39.6	R	13
249	104.0	L	28
250	50.1	R	5
251	26.0	L	15
252	59.8	R	18
253	24.4	L	30
254	49.3	R	20
255	-11.4	L	13
256	-13.0	R	16
257	14.9	L	24
258	21.6	R	27
259	39.5	L	15
260	4.5	R	12
261	86.9	L	20
262	5.8	R	15
263	37.9	L	9
264	23.4	R	15
265	68.8	L	23
266	50.9	R	22
267	40.9	L	19
268	1.3	R	23
269	4.5	L	16
270	7.1	R	19
271	50.4	L	10
272	9.5	R	16
273	15.6	L	18
274	2.8	R	18
275	5.4	L	12
276	25.5	R	18
277	14.4	L	15
278	19.1	R	12
279	56.7	L	19
280	14.8	R	21
281	50.1	L	17
282	11.9	R	9
283	24.7	L	10
284	-17.2	R	14
285	41.3	L	32
286	36.3	R	8
287	62.6	L	13
288	2.1	R	5
289	10.4	L	8
290	-8.6	R	12
291	2.8	L	5
292	32.7	R	16
293	79.1	L	9
294	-14.9	R	11
295	18.5	L	24
296	11.7	R	19
297	44.4	L	8
298	34.8	R	6
299	28.5	L	18
300	37.4	R	14
1	80.6	R	28
2	31.7	L	32
3	67.8	R	15
4	29.9	L	19
5	42.9	R	34
6	49.9	L	28
7	37.3	R	20
8	24.5	L	20
9	65.0	R	30
10	24.9	L	26
11	25.3	R	15
12	10.4	L	17
13	23.3	R	29
14	35.8	L	19
15	16.1	R	25
16	21.0	L	10
17	5.8	R	16
18	44.6	L	19
19	63.9	R	27
20	58.5	L	17
21	32.1	R	26
22	25.2	L	13
23	30.1	R	14
24	24.1	L	11
25	51.3	R	15
26	9.0	L	25
27	3.6	R	10
28	39.0	L	24
29	30.8	R	15
30	48.3	L	17
31	43.2	R	10
32	32.2	L	27
33	37.8	R	30
34	-15.2	L	20
35	-2.2	R	29
36	55.3	L	16
37	17.5	R	22
38	20.9	L	19
39	29.7	R	20
40	67.3	L	34
41	29.1	R	34
42	9.9	L	17
43	56.1	R	14
44	53.9	L	26
45	42.8	R	23
46	24.0	L	31
47	35.7	R	19
48	3.0	L	18
49	41.9	R	14
50	65.7	L	20
51	14.1	R	20
52	19.7	L	32
53	18.2	R	29
54	44.3	L	13
55	81.6	R	20
56	24.1	L	19
57	58.2	R	6
58	26.3	L	27
59	12.3	R	12
60	9.5	L	16
61	31.2	R	25
62	35.3	L	17
63	54.2	R	11
64	32.1	L	13
65	44.0	R	15
66	107.4	L	28
67	4.5	R	10
68	0.4	L	18
69	43.9	R	17
70	13.2	L	15
71	38.6	R	21
72	88.2	L	21
73	-13.8	R	8
74	18.0	L	16
75	-4.5	R	23
76	24.5	L	36
77	39.3	R	17
78	19.0	L	29
79	34.3	R	18
80	-9.5	L	19
81	8.8	R	24
82	36.7	L	26
83	23.7	R	20
84	47.1	L	25
85	29.4	R	16
86	82.9	L	30
87	34.3	R	30
88	87.2	L	18
89	0.2	R	6
90	58.0	L	16
91	25.6	R	7
92	45.2	L	9
93	105.3	L	16
94	63.7	R	21
95	30.7	L	13
96	45.1	R	10
97	23.8	L	14
98	-5.8	R	10
99	24.7	L	13
100	81.3	R	26
101	2.0	L	17
102	55.4	R	19
103	9.3	L	26
104	15.2	R	14
105	25.1	L	33
106	-1.2	R	14
107	30.5	L	38
108	49.8	R	24
109	5.2	L	25
110	-23.9	R	13
111	-6.7	L	22
112	14.6	R	17
113	-7.8	L	24
114	10.2	R	27
115	37.3	L	19
116	3.3	R	12
117	-26.5	L	14
118	6.0	R	23
119	28.3	L	19
120	27.3	R	24
121	40.8	L	21
122	40.1	R	24
123	50.7	L	10
124	29.0	R	26
125	8.6	L	11
126	-4.4	R	19
127	23.4	L	16
128	18.3	R	22
129	19.5	L	10
130	5.5	R	12
131	17.8	L	10
132	42.9	R	35
133	15.8	L	14
134	9.5	R	19
135	17.2	L	19
136	10.2	R	10
137	-26.1	L	24
138	-13.0	R	13
139	58.8	L	19
140	28.1	R	14
141	48.0	L	28
142	48.8	R	8
143	47.6	L	23
144	22.6	R	20
145	2.9	L	24
146	50.0	R	22
147	21.3	L	14
148	11.9	R	26
149	19.1	L	18
150	9.7	R	20
151	16.6	L	11
152	54.8	R	18
153	25.5	L	19
154	28.9	R	29
155	88.2	L	18
156	51.2	R	17
157	62.6	L	23
158	-8.8	R	21
159	41.8	L	17
160	39.6	R	22
161	93.1	L	16
162	13.5	R	23
163	20.0	L	28
164	48.0	R	16
165	43.7	L	18
166	11.0	R	9
167	-7.2	L	14
168	7.3	R	21
169	-12.9	L	20
170	96.9	R	19
171	10.1	L	17
172	5.4	R	33
173	14.8	L	10
174	-11.1	R	22
175	16.5	L	23
176	-17.5	R	23
177	-24.5	L	11
178	-1.8	R	20
179	-22.1	L	5
180	3.8	R	15
181	41.6	L	9
182	-0.2	R	17
183	88.4	L	15
184	1.6	R	17
185	72.9	L	13
186	20.7	R	16
187	81.8	L	19
188	26.9	R	26
189	-24.7	L	14
190	22.9	R	13
191	-6.8	L	11
192	74.2	R	18
193	62.9	L	19
194	61.3	R	23
195	46.3	L	14
196	9.4	R	11
197	101.2	L	10
198	14.3	R	10
199	17.2	L	13
200	53.8	R	11
201	8.8	L	14
202	-10.6	R	10
203	20.2	L	25
204	8.6	R	10
205	0.0	L	20
206	16.8	R	14
207	46.4	L	8
208	6.4	R	8
209	2.5	L	12
210	-10.0	R	6
212	-10.0	R	28
213	13.8	L	13
214	17.3	R	26
215	43.4	L	21
216	29.2	R	23
217	20.6	L	30
218	86.1	R	34
219	-31.9	L	14
220	28.3	R	28
221	12.5	L	17
222	46.0	R	11
223	11.8	L	31
224	-8.6	R	14
225	-1.3	L	20
226	13.1	R	10
227	33.4	L	20
228	27.9	R	8
229	32.6	L	26
230	36.6	R	27
231	-0.4	L	13
232	67.1	R	33
233	-0.5	L	16
234	27.3	R	10
235	22.1	L	9
236	-25.8	R	11
237	9.1	L	11
238	-32.6	R	12
239	31.4	L	20
240	5.9	R	13
241	1.4	L	22
242	-22.2	R	24
243	15.5	L	14
244	8.0	R	23
245	37.4	L	17
246	11.1	R	19
247	54.6	L	30
248	41.4	R	20
249	44.1	L	21
250	0.7	R	26
251	113.6	L	25
252	-3.2	R	13
253	-23.9	L	20
254	2.7	R	8
255	4.5	L	19
256	3.6	R	15
257	9.2	L	24
258	60.7	R	20
259	10.7	L	28
260	23.9	R	21
261	19.7	L	12
262	-8.6	R	11
263	42.9	L	12
264	28.3	R	13
265	0.5	L	13
266	41.3	R	13
267	12.4	L	25
268	-9.6	R	20
269	19.9	L	13
270	74.5	R	18
271	45.0	L	26
272	26.5	R	12
273	34.3	L	13
274	-21.1	R	7
275	29.6	L	23
276	48.1	R	23
277	39.9	L	17
278	-8.2	R	18
279	-4.4	L	13
280	5.1	R	14
281	2.6	L	24
282	-9.9	R	14
283	31.9	L	11
284	54.1	R	31
285	41.9	L	36
286	27.4	R	28
287	36.7	L	23
288	-5.7	R	18
289	49.3	L	32
290	31.2	R	19
291	34.7	L	25
292	58.7	R	19
293	19.6	L	17
294	-1.6	R	20
295	-5.6	L	24
296	-10.6	R	8
297	63.8	L	11
298	24.3	R	12
299	47.7	L	5
300	-5.6	R	13
