# Supplementary material for: The groove hypothesis—music and dance reimagined: A sensory motor synchronization study
Source: PLoS One. 2025 Sep 22;20(9):e0328719. doi: 10.1371/journal.pone.0328719 (PMC12453204; doi:10.1371/journal.pone.0328719)
Supplement: S1 Data — All CSV files contained in the “All data” folder constitute the entirety of the data. (ZIP) [file pone.0328719.s001.zip › #10 EEG.csv]

#10	C3-pkFq(Hz)	C4-pkFq(Hz)
Rest1-10	4.883	5.371
Rest1-20	3.906	3.906
Rest1-30	3.906	3.906
Rest1-40	5.371	11.719
Rest1-50	3.906	3.906
Rest1-60	4.883	3.906
Rest1-70	6.836	5.371
Rest1-80	3.906	3.906
Rest1-90	3.906	3.906
Rest1-100	3.906	3.906
Rest1-110	4.395	3.906
Rest1-120	3.906	3.906
Rest1-130	7.324	7.324
Rest1-140	4.883	5.371
Rest1-150	5.859	5.859
Rest1-160	4.395	4.883
Rest1-170	3.906	4.395
Rest1-180	4.395	4.395
Rest1-190	4.883	10.742
Rest1-200	4.395	4.395
Rest1-210	5.859	5.859
Rest1-220	5.859	5.371
Rest1-230	6.348	5.371
Rest1-240	5.859	5.859
Rest1-250	4.395	4.395
Rest1-260	4.883	4.883
Rest1-270	5.859	5.859
Rest1-280	3.906	3.906
Rest1-290	4.395	4.395
Rest1-300	9.766	4.395
Click1-10	4.883	4.883
Click1-20	5.371	5.371
Click1-30	4.883	4.883
Click1-40	4.883	3.906
Click1-50	5.859	5.859
Click1-60	5.859	5.859
Click1-70	3.906	4.395
Click1-80	4.883	5.859
Click1-90	3.906	5.371
Click1-100	4.395	4.395
Click1-110	5.859	5.859
Click1-120	4.883	4.883
Click1-130	3.906	3.906
Click1-140	4.395	4.395
Click1-150	5.371	4.883
Click1-160	6.348	6.348
Click1-170	5.859	5.859
Click1-180	5.859	5.859
Click1-190	5.859	5.859
Click1-200	4.395	6.348
Click1-210	3.906	4.883
Click1-220	4.883	5.859
Click1-230	3.906	5.371
Click1-240	4.395	4.883
Click1-250	3.906	3.906
Click1-260	11.23	5.371
Click1-270	3.906	3.906
Click1-280	4.883	5.371
Click1-290	3.906	3.906
Click2-10	5.371	6.348
Click2-20	4.395	4.395
Click2-30	3.906	3.906
Click2-40	5.859	4.883
Click2-50	5.859	5.859
Click2-60	4.883	6.348
Click2-70	5.859	5.859
Click2-80	6.836	6.348
Click2-90	5.371	4.883
Click2-100	4.395	5.859
Click2-110	4.883	5.371
Click2-120	3.906	3.906
Click2-130	6.348	3.906
Click2-140	4.395	4.395
Click2-150	4.395	4.395
Click2-160	5.859	5.859
Click2-170	4.883	4.883
Click2-180	5.371	6.836
Click2-190	5.859	4.395
Click2-200	4.395	4.395
Click2-210	3.906	3.906
Click2-220	3.906	3.906
Click2-230	3.906	3.906
Click2-240	12.695	12.695
Click2-250	4.395	13.184
Click2-260	4.395	4.395
Click2-270	3.906	3.906
Click2-280	3.906	4.395
Click2-290	3.906	3.906
Rest2-10	8.789	10.254
Rest2-20	14.16	9.766
Rest2-30	10.254	9.766
Rest2-40	8.789	4.883
Rest2-50	3.906	16.602
Rest2-60	4.395	4.395
Rest2-70	4.883	3.906
Rest2-80	5.371	9.766
Rest2-90	6.348	6.348
Rest2-100	4.395	4.883
Rest2-110	4.395	4.883
Play1-10	8.789	11.719
Play1-20	4.883	6.348
Play1-30	3.906	3.906
Play1-40	4.395	4.395
Play1-50	6.836	4.883
Play1-60	3.906	5.859
Play1-70	3.906	4.395
Play1-80	6.348	6.836
Play1-90	3.906	3.906
Play1-100	4.883	5.371
Play1-110	10.254	10.254
Play1-120	3.906	7.813
Play1-130	3.906	6.348
Play1-140	4.395	3.906
Play1-150	4.395	5.371
Play1-160	5.371	5.371
Play1-170	6.348	6.348
Play1-180	5.371	5.371
Play1-190	5.859	6.348
Play1-200	3.906	3.906
Play1-210	6.348	5.859
Play1-220	4.395	4.395
Play1-230	6.348	3.906
Play1-240	3.906	3.906
Play1-250	6.348	5.859
Play1-260	5.371	5.371
Play1-270	5.859	5.859
Play1-280	4.395	4.395
Play1-290	6.348	6.348
Play1-300	3.906	3.906
Play2-10	13.184	10.742
Play2-20	4.395	4.395
Play2-30	6.348	11.23
Play2-40	4.395	3.906
Play2-50	6.836	6.836
Play2-60	4.395	6.836
Play2-70	5.371	5.859
Play2-80	4.883	4.883
Play2-90	3.906	4.395
Play2-100	5.371	6.348
Play2-110	4.395	4.395
Play2-120	5.859	5.859
Play2-130	5.859	15.137
Play2-140	5.859	5.859
Play2-150	4.395	6.348
Play2-160	4.883	4.883
Play2-170	5.859	6.348
Play2-180	3.906	3.906
Play2-190	5.371	5.371
Play2-200	3.906	3.906
Play2-210	4.883	5.371
Play2-220	5.859	4.395
Play2-230	3.906	11.23
Play2-240	3.906	4.395
Play2-250	5.371	5.371
Play2-260	7.324	3.906
Play2-270	4.395	4.395
Play2-280	6.836	5.371
Play2-290	4.395	4.395
Play2-300	5.859	5.859
Recoverly-10	5.859	5.859
Recoverly-20	4.883	4.883
Recoverly-30	4.395	4.395
Recoverly-40	5.371	3.906
Recoverly-50	4.883	6.836
Recoverly-60	5.859	5.859
Recoverly-70	5.371	5.371
Recoverly-80	3.906	3.906
Recoverly-90	6.836	6.836
Recoverly-100	4.883	4.883
Recoverly-110	5.859	5.859
Recoverly-120	4.883	6.836
Recoverly-130	5.371	4.395
Recoverly-140	3.906	3.906
Recoverly-150	3.906	6.348
Recoverly-160	6.348	6.348
Recoverly-170	5.371	5.371
Recoverly-180	3.906	3.906
Recoverly-190	4.395	4.395
Recoverly-200	3.906	3.906
Recoverly-210
