# Supplementary material for: The groove hypothesis—music and dance reimagined: A sensory motor synchronization study
Source: PLoS One. 2025 Sep 22;20(9):e0328719. doi: 10.1371/journal.pone.0328719 (PMC12453204; doi:10.1371/journal.pone.0328719)
Supplement: S1 Data — All CSV files contained in the “All data” folder constitute the entirety of the data. (ZIP) [file pone.0328719.s001.zip › #10 Results.csv]

Target	Result	Performance	Strength
1
2
3	44.3	R	14
4	9.8	L	10
5	8.9	R	23
6	38.3	L	10
7	-8.0	R	22
8	-9.0	L	22
9	-0.7	R	24
10	16.3	L	18
11	18.8	R	16
12	-24.4	L	16
13	-6.3	R	21
14	36.6	L	19
15	23.5	R	22
16	39.1	L	26
17	24.1	R	21
18	28.1	L	20
19	5.1	R	14
20	39.0	L	20
21	69.1	R	26
22	41.0	L	22
23	28.9	R	27
24	25.9	L	24
25	63.7	R	19
26	8.9	L	22
27	4.0	R	19
28	49.6	L	22
29	26.6	R	24
30	8.0	L	21
31	21.5	R	14
32	3.6	L	20
33	41.3	R	20
34	10.5	L	20
35	10.6	R	13
36	-3.5	L	11
37	19.0	R	23
38	32.8	L	23
39	21.7	R	24
40	44.6	L	24
41	-7.1	R	22
42	-2.3	L	16
43	22.2	R	26
44	45.5	L	21
45	23.6	R	14
46	3.4	L	15
47	-28.9	R	18
48	5.6	L	21
49	12.0	R	17
50	22.5	L	26
51	-7.6	R	19
52	9.9	L	16
53	5.6	R	13
54	23.1	L	12
55	8.2	R	13
56	9.5	L	12
57	40.1	R	5
58	-2.7	L	11
59	3.1	R	15
60	-3.0	L	20
61	33.3	R	15
62	36.6	L	20
63	27.4	R	15
64	19.3	L	16
65	40.4	R	12
66	53.5	L	24
67	59.4	R	19
68	59.6	L	8
69	25.0	R	11
70	43.8	L	19
71	43.9	R	14
72	62.4	L	30
73	63.4	R	11
75	19.6	L	35
76	38.0	R	24
77	47.0	L	32
78	65.6	R	16
79	23.0	L	29
80	40.5	R	23
81	24.5	L	22
82	21.4	R	27
83	26.3	L	28
84	26.6	R	20
85	-0.3	L	30
86	58.2	R	19
87	18.1	L	26
88	19.0	R	17
89	43.4	L	21
90	49.4	R	14
91	95.7	L	5
92	-22.7	R	21
93	10.9	L	23
94	43.4	R	18
95	48.2	L	27
96	41.2	R	27
97	38.4	L	23
98	35.0	R	15
99	34.3	L	29
100	1.5	R	20
101	45.2	L	5
102	-48.6	R	7
103	7.2	L	21
104	3.6	R	8
107	47.7	R	8
108	31.5	L	33
109	60.8	R	15
110	75.3	L	32
111	63.2	R	31
112	82.2	L	24
113	32.3	R	28
114	29.4	L	32
115	27.1	R	23
116	45.9	L	28
117	66.9	R	19
118	49.3	L	30
119	50.1	R	16
120	35.5	L	24
121	29.4	R	17
122	36.2	L	23
123	28.7	R	18
124	46.3	L	24
125	42.6	R	20
126	45.2	L	32
127	47.2	R	14
128	41.5	L	29
129	35.5	R	28
130	35.5	L	14
131	54.0	R	26
132	28.8	L	35
133	54.9	R	29
134	24.0	L	37
135	34.6	R	18
136	24.4	L	33
137	42.3	R	21
138	51.2	L	23
139	43.8	R	20
140	22.6	L	9
141	72.1	R	16
142	31.6	L	27
143	16.0	R	24
144	6.9	L	19
145	7.9	R	24
146	24.1	L	14
147	35.3	R	20
148	54.9	L	22
149	20.6	R	29
150	41.2	L	19
151	22.0	R	23
152	20.4	L	19
153	1.0	R	14
154	19.7	L	19
155	24.7	R	22
156	13.9	L	13
157	40.6	R	10
158	13.2	L	11
159	21.3	R	18
160	47.3	L	16
161	12.5	R	21
162	18.2	L	14
163	5.1	R	19
164	14.7	L	8
165	11.1	R	13
166	-5.8	L	6
167	-12.2	R	5
168	-2.8	L	15
169	47.4	R	26
170	45.5	L	21
171	21.8	R	25
172	31.1	L	25
173	48.1	R	17
174	44.0	L	5
175	21.5	R	5
176	22.3	L	18
177	22.5	R	13
178	26.2	L	13
179	51.7	R	23
180	55.6	L	21
181	39.4	R	12
183	46.2	R	36
184	26.1	L	23
185	57.2	R	24
186	50.3	L	28
187	34.2	R	20
188	26.7	L	27
189	1.8	R	20
190	15.2	L	21
191	32.2	R	21
192	33.3	L	23
193	65.6	R	12
194	58.0	L	23
195	35.4	R	16
196	70.3	L	22
197	43.1	R	24
198	16.6	L	23
199	35.6	R	27
200	23.2	L	28
201	37.7	R	15
202	43.9	L	25
203	23.4	R	25
204	48.1	L	24
205	86.1	R	18
206	21.0	L	21
207	22.1	R	31
208	-2.4	L	24
209	12.7	R	16
210	27.6	L	23
211	36.0	R	8
212	21.9	L	22
213	43.2	R	13
214	32.6	L	10
215	27.6	R	26
217	25.5	R	35
218	19.7	L	22
219	46.3	R	26
220	32.5	L	22
221	56.0	R	16
222	13.1	L	20
223	35.9	R	21
224	14.5	L	8
225	0.1	R	23
226	-5.3	L	25
227	15.8	R	24
229	15.6	R	34
230	29.6	L	29
231	50.6	R	26
232	39.9	L	28
233	43.5	R	31
234	34.0	L	27
235	18.3	R	32
236	27.7	L	28
237	47.1	R	33
238	27.6	L	27
239	46.3	R	31
240	21.5	L	33
241	32.1	R	21
242	58.1	L	29
243	16.0	R	23
244	7.2	L	36
245	19.5	R	27
246	10.9	L	37
247	12.8	R	29
248	13.3	L	32
249	24.9	R	26
250	-1.3	L	27
251	-8.9	R	26
252	144.6	L	25
253	-10.0	R	34
254	8.9	L	24
255	58.3	R	31
256	17.0	L	29
257	14.0	R	31
258	38.9	L	17
259	33.4	R	28
260	11.4	L	18
261	46.2	R	28
262	51.9	L	25
263	33.2	R	31
264	30.7	L	15
265	42.0	R	31
266	35.9	L	19
267	20.2	R	18
268	23.8	L	26
269	47.1	R	28
270	16.0	L	19
271	26.9	R	26
272	6.6	L	23
273	11.9	R	23
274	29.4	L	28
275	57.3	R	27
276	28.0	L	26
277	-8.6	R	31
278	0.1	L	19
279	3.1	R	28
280	22.3	L	12
281	27.8	R	29
283	17.0	R	31
284	42.0	L	26
285	35.1	R	28
286	11.8	L	19
287	19.9	R	20
288	22.7	L	26
289	35.3	R	23
290	12.6	L	27
291	70.2	R	28
292	40.1	L	12
293	22.0	R	24
294	33.7	L	26
295	33.9	R	24
296	26.8	L	24
297	71.9	R	26
298	66.2	L	18
299	41.0	R	23
300	9.8	L	11
4	36.4	R	41
5	16.2	L	24
6	15.0	R	26
7	-10.6	L	24
8	1.5	R	39
9	31.5	L	22
10	38.6	R	18
11	42.3	L	37
12	17.5	R	34
13	13.6	L	35
14	-7.6	R	40
15	-4.7	L	33
16	-6.6	R	27
17	-1.9	L	28
18	-22.0	R	35
19	6.7	L	25
20	11.0	R	24
21	11.2	L	34
22	10.8	R	37
23	20.1	L	27
24	47.7	R	40
25	9.4	L	27
26	-13.6	R	35
27	-11.6	L	35
28	-17.5	R	39
29	4.7	L	27
30	32.8	R	36
31	50.0	L	36
32	35.4	R	42
33	21.6	L	36
34	34.5	R	43
35	35.9	L	29
36	24.2	R	27
37	-19.8	L	28
38	2.2	R	38
39	-14.6	L	33
40	-0.6	R	36
41	0.7	L	30
42	66.6	R	37
43	45.5	L	32
44	31.7	R	33
45	26.0	L	33
46	46.2	R	36
47	64.1	L	26
48	39.7	R	35
49	7.8	L	25
50	9.9	R	19
51	-18.3	L	24
52	-2.7	R	28
53	-6.1	L	14
54	-34.3	R	31
55	-23.1	L	23
56	20.2	R	23
57	24.6	L	27
58	49.0	R	33
59	49.5	L	21
60	35.4	R	36
61	45.5	L	23
62	50.2	R	35
63	3.6	L	19
64	28.6	R	17
65	35.0	L	20
66	48.5	R	30
68	-11.7	R	26
69	24.0	L	34
70	41.9	R	28
71	33.0	L	31
72	76.8	R	27
73	37.0	L	31
74	33.5	R	34
75	18.1	L	27
76	6.2	R	29
78	19.5	R	41
79	39.0	L	35
80	60.7	R	34
81	49.6	L	33
82	43.4	R	23
83	28.0	L	30
84	9.6	R	36
85	23.6	L	34
86	32.8	R	23
87	18.4	L	35
88	35.3	R	32
89	57.7	L	26
90	23.8	R	33
91	65.3	L	18
92	35.1	R	23
93	54.9	L	35
94	65.9	R	36
95	55.4	L	26
96	44.0	R	41
97	53.2	L	30
98	28.6	R	46
99	25.2	L	32
100	41.7	R	43
101	35.6	L	23
102	17.7	R	39
103	18.4	L	42
104	24.1	R	43
105	52.3	L	36
106	33.6	R	36
107	-9.3	L	25
108	3.3	R	27
109	-18.6	L	17
110	-7.4	R	6
111	0.0	L	25
112	21.3	R	33
113	12.1	L	33
114	30.9	R	32
115	14.6	L	8
116	23.0	R	26
117	33.5	L	34
118	44.7	R	34
119	14.1	L	27
120	31.3	R	28
121	6.8	L	26
122	51.0	R	26
123	62.2	L	27
124	56.7	R	19
125	29.3	L	24
126	47.9	R	25
127	50.0	L	23
128	55.4	R	21
129	41.9	L	25
130	66.1	R	30
131	81.0	L	15
132	21.5	R	27
133	46.0	L	31
134	23.5	R	28
135	33.3	L	24
136	35.5	R	36
137	17.6	L	30
138	15.4	R	28
139	4.5	L	21
141	20.5	R	31
142	19.3	L	30
143	42.0	R	37
144	24.1	L	21
145	40.5	R	33
146	20.4	L	21
147	-20.4	R	26
148	6.4	L	34
149	25.5	R	27
150	13.9	L	34
151	9.9	R	36
152	7.9	L	34
153	11.8	R	34
154	-8.4	L	34
155	13.3	R	27
156	-4.0	L	35
157	28.4	R	23
158	34.6	L	19
159	0.5	R	23
162	-14.9	R	26
163	39.5	R	40
164	49.2	L	30
165	47.8	R	20
166	26.9	L	32
167	47.0	R	29
168	72.4	L	36
169	58.7	R	31
170	5.5	L	25
171	19.8	R	21
172	5.0	L	33
173	16.8	R	26
174	23.0	L	17
175	13.6	R	39
176	26.0	L	27
177	19.5	R	36
178	10.4	L	25
179	-4.8	R	34
180	26.8	L	23
181	35.5	R	35
182	28.4	L	34
183	31.7	R	37
184	36.9	L	24
185	38.6	R	37
186	29.0	L	7
187	11.3	R	29
188	-17.0	R	17
189	11.7	R	39
190	41.5	R	20
193	17.1	R	21
194	11.3	L	21
195	-19.4	R	41
196	16.9	L	24
197	17.2	R	36
198	35.6	L	23
199	27.3	R	38
200	14.6	L	35
201	11.9	R	26
202	35.3	L	23
203	30.0	R	42
204	31.7	L	34
205	26.9	R	36
206	52.4	L	32
207	12.0	R	37
208	17.8	L	31
209	65.7	R	35
210	39.1	L	38
211	26.3	R	35
212	-7.3	L	25
213	22.6	R	40
214	32.6	L	33
215	3.7	R	22
216	11.8	L	28
217	46.0	R	31
218	51.2	L	24
219	22.8	R	32
220	10.1	L	28
221	-1.2	R	32
222	14.3	L	31
223	7.6	R	12
224	1.7	L	16
225	19.1	R	11
226	24.0	L	29
227	48.9	R	24
228	48.5	L	17
229	-3.7	R	24
230	14.1	L	22
231	15.1	R	23
232	-3.8	L	8
233	50.1	R	32
234	33.7	L	28
235	-9.6	R	25
236	26.7	L	35
237	41.9	R	18
238	11.3	L	25
239	44.0	R	5
240	35.7	L	26
241	2.1	R	26
242	-14.1	L	32
243	11.1	R	26
244	33.3	L	26
245	31.5	R	16
247	11.6	R	37
248	44.8	L	16
249	95.5	R	36
250	36.4	L	25
251	38.2	R	21
252	5.2	L	32
253	50.0	R	31
254	51.6	L	28
255	39.8	R	21
256	70.6	L	26
257	24.7	R	13
258	-25.7	L	6
259	63.0	R	40
260	76.0	L	26
261	43.0	R	33
262	33.4	L	30
263	1.1	R	35
264	47.6	L	29
265	83.2	R	30
266	37.6	L	39
267	41.4	R	36
268	56.6	L	24
269	38.1	R	24
271	35.5	R	36
272	45.4	L	23
273	47.6	R	33
274	29.8	L	38
275	15.5	R	22
276	33.0	L	31
277	55.1	R	35
278	41.7	L	28
279	22.5	R	17
280	28.8	L	30
281	59.5	R	28
282	58.6	L	13
283	12.0	R	13
284	29.0	L	11
285	13.3	R	26
286	62.7	L	13
287	24.0	R	19
288	15.3	L	8
289	20.4	R	16
290	3.0	L	7
291	6.5	R	19
293	76.1	R	10
294	42.3	L	19
295	11.9	R	18
296	45.2	L	23
297	24.8	R	40
298	17.2	L	35
299	19.9	R	36
300	33.2	L	24
