# Supplementary material for: The groove hypothesis—music and dance reimagined: A sensory motor synchronization study
Source: PLoS One. 2025 Sep 22;20(9):e0328719. doi: 10.1371/journal.pone.0328719 (PMC12453204; doi:10.1371/journal.pone.0328719)
Supplement: S1 Data — All CSV files contained in the “All data” folder constitute the entirety of the data. (ZIP) [file pone.0328719.s001.zip › #11 EEG.csv]

#11	C3-pkFq(Hz)	C4-pkFq(Hz)
Rest1-10	9.766	10.742
Rest1-20	10.742	10.742
Rest1-30	9.766	10.742
Rest1-40	7.813	11.719
Rest1-50	9.277	9.766
Rest1-60	9.277	11.23
Rest1-70	10.742	10.254
Rest1-80	9.766	9.277
Rest1-90	9.277	9.277
Rest1-100	6.836	9.766
Rest1-110	9.277	10.742
Rest1-120	3.906	10.742
Rest1-130	10.742	10.742
Rest1-140	4.883	4.883
Rest1-150	3.906	3.906
Rest1-160	11.23	8.789
Rest1-170	10.742	10.254
Rest1-180	4.395	4.395
Rest1-190	4.395	11.719
Rest1-200	5.859	11.23
Rest1-210	4.395	4.395
Rest1-220	4.395	3.906
Rest1-230	4.395	4.395
Rest1-240	8.301	6.348
Rest1-250	5.371	8.789
Rest1-260	5.371	5.371
Rest1-270	3.906	3.906
Rest1-280	9.277	7.324
Rest1-290	4.395	4.395
Rest1-300	8.301	8.301
Click1-10	6.348	8.301
Click1-20	3.906	11.23
Click1-30	4.883	4.395
Click1-40	3.906	4.395
Click1-50	3.906	7.813
Click1-60	3.906	3.906
Click1-70	3.906	3.906
Click1-80	4.395	4.883
Click1-90	5.859	3.906
Click1-100	7.813	4.395
Click1-110	4.883	3.906
Click1-120	4.883	4.883
Click1-130	7.324	3.906
Click1-140	9.277	9.277
Click1-150	4.883	8.789
Click1-160	4.395	4.395
Click1-170	4.395	4.883
Click1-180	4.883	4.883
Click1-190	9.766	9.766
Click1-200	8.301	3.906
Click1-210	6.836	4.883
Click1-220	6.836	4.395
Click1-230	4.395	4.395
Click1-240	3.906	3.906
Click1-250	9.277	9.277
Click1-260	3.906	3.906
Click1-270	4.395	4.395
Click1-280	6.836	9.766
Click1-290	8.301	8.301
Click2-10	8.789	10.254
Click2-20	5.859	5.859
Click2-30	3.906	3.906
Click2-40	5.859	4.883
Click2-50	3.906	9.277
Click2-60	4.395	4.395
Click2-70	4.395	4.395
Click2-80	5.371	5.859
Click2-90	6.836	9.277
Click2-100	9.766	9.766
Click2-110	9.766	9.766
Click2-120	4.883	6.348
Click2-130	8.789	9.277
Click2-140	3.906	3.906
Click2-150	8.301	9.277
Click2-160	4.395	4.395
Click2-170	8.301	8.301
Click2-180	3.906	3.906
Click2-190	3.906	3.906
Click2-200	9.277	8.301
Click2-210	4.395	4.395
Click2-220	4.883	4.883
Click2-230	4.395	4.395
Click2-240	9.766	9.277
Click2-250	10.254	9.277
Click2-260	8.789	9.277
Click2-270	4.883	4.883
Click2-280	4.395	4.395
Click2-290	8.789	8.789
Rest2-10	9.277	10.254
Rest2-20	9.766	10.742
Rest2-30	10.254	10.254
Rest2-40	11.23	7.813
Rest2-50	4.395	4.395
Rest2-60	10.742	10.742
Rest2-70	4.883	6.348
Rest2-80	4.395	4.395
Rest2-90	3.906	4.395
Rest2-100	9.766	9.766
Rest2-110	10.254	8.301
Play1-10	9.766	9.766
Play1-20	9.766	10.742
Play1-30	10.254	10.742
Play1-40	9.766	10.742
Play1-50	10.254	10.254
Play1-60	11.23	11.23
Play1-70	11.23	7.813
Play1-80	10.742	10.742
Play1-90	9.766	10.254
Play1-100	9.277	10.742
Play1-110	7.813	10.742
Play1-120	9.766	9.766
Play1-130	9.277	10.742
Play1-140	9.766	9.766
Play1-150	7.813	10.742
Play1-160	10.254	9.766
Play1-170	9.277	10.254
Play1-180	9.277	10.742
Play1-190	10.742	10.742
Play1-200	8.301	10.742
Play1-210	11.23	11.719
Play1-220	9.277	10.742
Play1-230	8.789	10.254
Play1-240	10.742	8.789
Play1-250	10.254	11.23
Play1-260	8.789	7.813
Play1-270	7.813	9.277
Play1-280	10.254	10.254
Play1-290	10.742	10.254
Play1-300	10.254	8.301
Play2-10	11.23	11.23
Play2-20	11.23	10.742
Play2-30	9.766	9.766
Play2-40	10.742	10.742
Play2-50	10.254	11.719
Play2-60	8.789	9.277
Play2-70	10.742	11.23
Play2-80	10.254	10.254
Play2-90	9.766	11.23
Play2-100	5.371	10.254
Play2-110	7.813	8.301
Play2-120	11.23	11.23
Play2-130	10.742	10.742
Play2-140	9.766	9.277
Play2-150	9.766	9.277
Play2-160	8.789	8.789
Play2-170	9.277	10.254
Play2-180	10.742	9.766
Play2-190	11.23	8.301
Play2-200	7.813	7.813
Play2-210	10.742	10.742
Play2-220	11.23	9.766
Play2-230	9.766	10.742
Play2-240	4.883	10.254
Play2-250	4.883	10.742
Play2-260	4.883	10.742
Play2-270	5.859	9.277
Play2-280	3.906	11.23
Play2-290	4.395	9.766
Play2-300	4.395	11.23
Recoverly-10	8.789	8.789
Recoverly-20	3.906	3.906
Recoverly-30	5.371	7.813
Recoverly-40	10.254	10.254
Recoverly-50	11.23	11.23
Recoverly-60	10.742	10.742
Recoverly-70	10.742	10.742
Recoverly-80	11.719	11.23
Recoverly-90	11.23	11.23
Recoverly-100	11.23	10.254
Recoverly-110	10.254	10.254
Recoverly-120	10.742	8.789
Recoverly-130	9.766	9.766
Recoverly-140	10.742	11.23
Recoverly-150	11.23	10.742
Recoverly-160	9.277	11.23
Recoverly-170	10.742	10.742
Recoverly-180	10.742	10.742
Recoverly-190	10.742	7.813
Recoverly-200	9.277	10.742
Recoverly-210	10.254	10.254
