# Supplementary material for: The groove hypothesis—music and dance reimagined: A sensory motor synchronization study
Source: PLoS One. 2025 Sep 22;20(9):e0328719. doi: 10.1371/journal.pone.0328719 (PMC12453204; doi:10.1371/journal.pone.0328719)
Supplement: S1 Data — All CSV files contained in the “All data” folder constitute the entirety of the data. (ZIP) [file pone.0328719.s001.zip › #11 Results.csv]

Target	Result	Performance	Strength
1
2
3	86.8	L	13
4	85.3	R	40
5	88.9	L	50
6	58.4	R	35
7	55.6	L	40
8	59.9	R	28
9	73.4	L	38
10	67.9	R	29
11	51.0	L	37
12	72.9	R	28
13	40.0	L	34
14	36.9	R	27
15	25.8	L	33
16	44.1	R	26
17	42.4	L	34
18	37.9	R	32
19	115.7	L	37
20	51.5	R	34
21	38.3	L	37
22	33.5	R	28
23	52.7	L	36
24	36.7	R	34
25	25.8	L	16
26	44.5	R	34
27	53.5	L	36
28	47.2	R	34
29	58.3	L	44
30	44.9	R	38
31	57.0	L	44
32	55.9	R	20
33	42.8	L	23
34	46.8	R	30
35	57.3	L	43
36	64.1	R	39
37	74.3	L	40
38	51.6	R	34
39	53.3	L	35
40	51.9	R	29
41	50.9	L	37
42	76.2	R	32
43	39.9	L	32
44	43.8	R	21
45	36.1	L	17
46	34.7	R	29
47	36.7	L	17
48	21.0	R	13
49	74.9	L	19
50	87.1	R	13
51	38.5	L	39
52	59.8	R	32
53	20.5	L	37
54	45.2	R	18
55	53.2	L	33
56	56.9	R	29
57	56.3	L	34
58	59.5	R	25
59	46.5	L	36
60	46.6	R	7
61	29.5	L	20
62	45.0	R	27
63	50.1	L	32
64	34.2	R	12
65	70.3	L	30
66	36.3	R	10
67	75.0	L	19
68	46.5	R	28
69	119.2	L	38
70	71.0	R	36
71	40.4	L	37
72	26.2	R	30
73	37.3	L	39
74	40.7	R	13
75	43.7	L	21
76	44.1	R	19
77	40.9	L	27
78	34.3	R	26
79	46.2	L	20
80	66.2	R	8
81	66.8	L	25
82	59.4	R	11
83	41.6	L	17
84	75.3	R	32
85	44.4	L	23
86	59.2	R	11
87	54.7	L	19
88	42.7	R	13
89	81.5	L	16
90	27.8	R	14
91	69.6	L	33
92	35.5	R	13
93	8.4	L	18
94	43.6	R	12
95	17.4	L	28
96	51.1	R	10
97	34.8	L	35
98	42.3	R	20
99	37.3	L	31
100	47.2	R	7
101	86.0	L	14
102	46.8	R	12
103	30.1	L	28
104	50.3	R	14
105	22.4	L	9
106	71.0	R	19
107	54.4	L	23
108	74.8	R	15
109	116.0	L	28
110	68.1	R	12
111	77.2	L	15
112	40.3	R	13
113	53.7	L	35
114	70.4	R	11
115	50.3	L	39
116	71.1	R	11
117	70.4	L	8
118	61.3	R	6
119	61.9	L	9
120	59.0	R	5
121	60.0	L	14
122	62.9	R	7
123	34.8	L	8
124	56.8	R	23
125	18.3	L	26
126	66.9	R	9
127	55.8	L	13
128	54.7	R	9
129	58.7	L	5
130	41.1	R	5
131	32.8	L	5
132	9.4	R	22
133	46.6	L	32
134	43.3	R	11
135	103.6	L	26
136	66.1	R	5
137	58.2	L	30
138	134.4	R	20
139	23.5	L	25
140	39.7	R	20
141	29.7	L	24
142	33.2	R	19
143	54.7	L	33
144	82.9	R	14
145	57.8	L	17
146	51.0	R	26
147	46.9	L	27
148	60.2	R	10
149	51.6	L	28
150	50.9	R	24
151	43.1	L	26
152	60.3	R	14
153	28.6	L	29
154	43.2	R	16
155	59.7	L	18
156	84.7	R	10
157	76.7	L	28
158	64.5	R	10
159	36.4	L	21
160	53.2	R	9
161	50.0	L	25
162	65.3	R	9
163	61.1	L	33
164	59.5	R	8
165	57.6	L	13
166	87.2	R	11
167	52.8	L	17
168	69.5	R	26
169	53.5	L	21
170	63.4	R	15
171	39.7	L	34
172	29.4	R	26
173	55.3	L	38
174	85.9	R	10
175	50.3	L	31
176	70.4	R	21
177	39.8	L	29
178	44.0	R	33
179	63.1	L	23
180	67.8	R	26
181	61.4	L	14
182	48.8	R	24
183	63.8	L	33
184	114.6	R	23
185	51.5	L	32
186	35.3	R	8
187	33.4	L	9
188	7.8	R	9
189	33.5	L	22
190	44.2	R	16
191	69.1	L	30
192	81.5	R	14
193	40.8	L	26
194	22.4	R	7
195	60.9	L	23
196	83.6	R	8
197	34.9	L	5
198	27.6	R	17
199	59.7	L	20
200	46.3	R	8
201	58.2	L	9
202	51.8	R	23
203	27.6	L	24
204	30.9	R	16
205	48.9	L	21
206	75.0	R	9
207	42.2	L	21
208	50.0	R	26
209	58.3	L	28
210	98.9	R	10
211	-28.3	L	9
212	39.4	R	9
213	0.9	L	20
214	23.4	R	11
215	64.5	L	17
216	29.1	R	14
217	40.6	L	19
218	49.6	R	8
219	64.2	L	25
220	44.3	R	6
221	39.9	L	12
222	65.6	R	9
223	59.3	L	21
224	44.4	R	15
225	47.7	L	24
226	92.7	R	11
227	54.4	L	20
228	68.9	R	11
229	38.3	L	11
230	31.2	R	10
231	14.1	L	18
232	38.9	R	13
233	23.5	L	12
234	26.8	R	9
235	22.2	L	24
236	20.9	R	14
237	64.1	L	24
238	58.5	R	12
239	52.7	L	26
240	49.4	R	10
241	69.7	L	13
242	66.4	R	11
243	84.4	L	21
244	17.0	R	11
245	41.9	L	27
246	34.5	R	8
247	19.3	L	12
248	50.9	R	11
249	78.6	L	26
250	55.1	R	13
251	11.2	L	21
252	57.5	R	13
253	77.7	L	15
254	71.5	R	23
255	60.9	L	21
256	50.1	R	20
257	48.9	L	23
258	54.0	R	18
259	56.2	L	26
260	67.4	R	20
261	49.4	L	23
262	71.4	R	23
263	31.5	L	11
264	31.8	R	9
265	22.3	L	15
266	42.7	R	28
267	53.4	L	15
268	61.4	R	29
269	39.8	L	13
270	48.6	R	29
271	37.3	L	13
272	15.2	R	12
273	61.2	L	8
274	45.8	R	13
275	24.3	L	12
276	54.8	R	26
277	68.2	L	19
278	43.3	R	21
279	57.7	L	26
280	43.1	R	16
281	79.8	L	23
282	4.3	R	10
283	46.6	L	21
284	22.8	R	25
285	17.2	L	29
286	46.4	R	14
287	-3.1	L	12
288	14.0	R	10
289	79.7	L	33
290	20.2	R	9
291	3.8	L	8
292	22.6	R	21
293	58.4	L	18
294	58.3	R	12
295	33.2	L	8
296	50.3	R	19
297	16.6	L	8
298	23.8	R	13
299	34.8	L	8
300	-1.6	R	23
3	35.8	L	26
4	29.1	R	8
5	36.8	L	20
6	36.9	R	20
7	41.8	L	26
8	37.6	R	30
9	33.4	L	11
10	53.1	R	16
11	49.9	L	32
12	48.5	R	31
13	12.8	L	26
14	4.2	R	6
15	27.6	L	25
16	1.6	R	23
17	32.1	L	28
18	7.4	R	21
19	39.2	L	23
20	27.8	R	8
21	39.0	L	21
22	53.4	L	37
23	63.4	L	37
24	53.3	L	32
25	56.3	L	34
26	32.7	L	34
27	47.2	L	32
28	31.3	L	25
29	51.9	L	26
30	18.8	L	15
31	21.4	L	33
32	27.3	L	28
33	33.4	L	27
34	12.4	L	30
35	4.9	L	28
36	36.3	L	28
37	1.9	L	26
38	29.1	L	21
39	13.7	L	17
40	21.5	L	26
41	33.6	L	23
42	41.3	L	22
43	37.2	L	21
44	18.5	L	18
45	14.6	L	24
46	22.7	L	8
47	45.1	L	20
48	10.7	L	7
49	25.8	L	14
50	28.4	L	32
51	36.1	L	26
52	16.6	L	9
53	22.9	L	22
54	25.5	L	7
55	-5.6	L	10
56	31.4	L	25
57	44.0	L	24
58	9.4	L	24
59	44.3	L	14
60	13.6	L	23
61	27.9	L	29
62	39.0	L	32
63	54.0	L	25
64	22.3	L	26
65	-2.3	L	23
66	19.6	L	21
67	27.7	L	24
68	16.8	L	23
69	10.1	L	20
70	46.8	L	27
71	17.3	L	16
72	34.1	L	26
73	26.5	L	8
74	34.8	L	23
75	48.1	L	8
76	9.6	L	28
77	19.6	L	14
78	-15.3	L	9
79	50.2	L	18
80	26.1	L	19
81	39.4	L	26
82	-15.5	L	9
83	21.4	L	21
84	2.9	L	10
85	26.7	L	27
86	24.7	L	20
87	46.6	L	10
88	24.1	L	27
89	38.0	L	9
90	30.0	L	27
91	22.1	L	14
92	34.9	L	8
93	18.5	L	18
94	2.9	L	14
95	21.4	L	22
96	-13.2	L	11
97	3.1	L	23
98	-52.3	L	17
99	30.7	L	17
100	29.2	L	8
101	32.5	L	22
102	54.7	L	21
103	34.4	L	23
104	32.4	L	23
105	29.6	L	21
106	52.1	L	18
107	-6.3	L	8
108	36.5	L	21
109	26.8	L	20
110	6.7	L	24
111	9.7	L	11
112	-10.5	L	10
113	17.9	L	10
114	21.8	L	15
115	22.1	L	25
116	28.5	L	26
117	7.7	L	10
118	50.2	L	24
119	46.4	L	30
120	41.6	L	31
121	54.6	L	31
122	43.9	L	26
123	45.0	L	33
124	57.3	L	28
125	15.8	L	29
126	69.0	L	31
127	5.1	L	29
128	36.9	L	27
129	40.6	L	27
130	42.4	L	27
131	24.4	L	10
132	2.5	L	24
133	16.2	L	10
134	21.0	L	26
135	30.1	L	13
136	-416.2	R	20
137	63.1	R	23
138	40.9	R	31
139	29.8	R	33
140	30.1	R	27
141	44.8	R	17
142	3.3	R	26
143	20.2	R	29
144	19.4	R	21
145	47.1	R	18
146	23.2	R	24
147	13.8	R	25
148	18.9	R	30
149	22.0	R	24
150	52.1	R	11
151	62.6	R	23
152	26.5	R	24
153	26.0	R	7
154	46.5	R	28
155	24.8	R	22
156	13.5	R	17
157	21.7	R	26
158	48.4	R	24
159	21.7	R	10
160	31.0	R	14
161	44.2	R	20
162	51.8	R	27
163	10.6	R	14
164	6.3	R	24
165	51.0	R	16
166	21.3	R	9
167	4.2	R	20
168	8.2	R	8
169	59.0	R	22
170	56.5	R	25
171	25.0	R	28
172	65.8	R	24
173	24.4	R	12
174	71.8	R	25
175	7.0	R	29
176	45.0	R	23
177	29.2	R	29
178	7.0	R	31
179	-0.3	R	21
180	14.5	R	27
181	31.4	R	18
182	-27.3	R	31
183	26.5	R	28
184	4.4	R	30
185	29.9	R	31
186	-36.3	R	29
187	27.7	R	27
188	42.3	R	23
189	17.5	R	30
190	44.8	R	16
191	16.5	R	32
192	70.0	R	19
193	36.0	R	31
194	19.9	R	19
195	18.0	R	27
196	-6.9	R	23
197	38.4	R	27
198	32.9	R	18
199	8.8	R	7
200	19.6	R	17
201	29.5	R	11
202	45.0	R	15
203	22.3	R	22
204	40.1	R	22
205	2.9	R	20
206	-3.8	R	14
207	20.8	R	16
208	49.6	R	20
209	17.5	R	10
210	43.9	R	26
211	63.1	R	20
212	11.9	R	19
213	46.0	R	21
214	21.7	R	18
215	44.8	R	21
216	34.8	R	23
217	-11.7	R	20
218	35.0	R	18
219	17.2	R	23
220	26.3	R	18
221	-16.8	R	18
222	20.1	R	20
223	22.4	R	23
224	-18.0	R	16
225	23.7	R	24
226	19.3	R	10
227	24.3	R	17
228	7.9	R	17
229	-5.2	R	21
230	27.3	R	25
231	37.3	R	12
232	61.7	R	21
233	14.0	R	10
234	26.2	R	18
235	54.4	R	19
236	47.8	R	28
237	63.4	R	17
238	91.0	R	20
239	33.3	R	6
240	25.9	R	14
241	44.7	R	14
242	34.3	R	9
243	26.0	R	11
244	17.5	R	8
245	22.3	R	14
246	12.6	R	21
247	31.4	R	15
248	41.7	R	17
249	33.8	R	12
250	31.2	R	13
251	21.3	R	6
252	24.6	R	14
253	2.4	R	13
254	17.8	R	7
255	-9.9	R	12
256	17.6	R	24
257	17.4	R	17
258	35.4	R	17
259	25.5	R	14
260	35.8	R	16
261	45.5	R	8
262	32.8	R	12
263	1.8	R	5
264	6.4	R	15
265	51.3	R	23
266	79.1	R	13
267	65.7	R	10
268	49.9	R	17
269	44.9	R	18
270	40.0	R	17
271	72.7	R	15
272	19.5	R	12
273	10.0	R	16
274	0.1	R	13
275	11.9	R	12
276	57.9	R	20
277	28.9	R	13
278	68.7	R	14
279	7.9	R	10
280	14.0	R	13
281	46.8	R	15
282	53.3	R	16
283	31.8	R	18
284	50.5	R	17
285	69.8	R	21
286	17.3	R	18
287	82.6	R	14
288	64.4	R	19
289	35.9	R	15
290	33.5	R	17
291	49.0	R	16
292	-3.1	R	14
293	22.6	R	13
294	55.6	R	18
295	28.8	R	23
296	40.9	R	18
297	19.2	R	21
298	15.3	R	15
299	14.3	R	11
300	9.9	R	15
