# Supplementary material for: The groove hypothesis—music and dance reimagined: A sensory motor synchronization study
Source: PLoS One. 2025 Sep 22;20(9):e0328719. doi: 10.1371/journal.pone.0328719 (PMC12453204; doi:10.1371/journal.pone.0328719)
Supplement: S1 Data — All CSV files contained in the “All data” folder constitute the entirety of the data. (ZIP) [file pone.0328719.s001.zip › #12 EEG.csv]

#12	C3-pkFq(Hz)	C4-pkFq(Hz)
Rest1-10	3.906	3.906
Rest1-20	6.348	6.348
Rest1-30	5.371	5.371
Rest1-40	7.324	10.254
Rest1-50	10.742	3.906
Rest1-60	8.301	11.719
Rest1-70	8.789	10.742
Rest1-80	3.906	3.906
Rest1-90	11.23	11.23
Rest1-100	6.836	6.836
Rest1-110	10.254	4.395
Rest1-120	3.906	4.395
Rest1-130	6.836	12.695
Rest1-140	9.277	10.742
Rest1-150	5.859	7.813
Rest1-160	12.207	12.207
Rest1-170	9.277	14.16
Rest1-180	9.766	7.813
Rest1-190	11.719	11.719
Rest1-200	12.695	12.695
Rest1-210	4.395	4.395
Rest1-220	5.859	5.859
Rest1-230	4.395	4.883
Rest1-240	10.742	10.742
Rest1-250	10.742	11.23
Rest1-260	5.859	10.254
Rest1-270	4.395	6.836
Rest1-280	7.324	14.16
Rest1-290	9.766	9.766
Rest1-300	9.766	9.766
Click1-10	11.719	11.719
Click1-20	6.836	3.906
Click1-30	11.719	11.23
Click1-40	3.906	3.906
Click1-50	12.207	12.207
Click1-60	9.766	6.348
Click1-70	8.301	6.836
Click1-80	5.371	6.836
Click1-90	12.207	12.207
Click1-100	6.836	6.348
Click1-110	11.23	11.23
Click1-120	11.719	11.719
Click1-130	11.23	11.23
Click1-140	5.859	5.859
Click1-150	7.324	7.324
Click1-160	4.883	12.207
Click1-170	4.883	4.883
Click1-180	12.207	12.207
Click1-190	12.207	12.207
Click1-200	3.906	3.906
Click1-210	10.254	5.371
Click1-220	11.23	11.23
Click1-230	6.348	6.348
Click1-240	4.883	4.395
Click1-250	12.207	12.207
Click1-260	3.906	3.906
Click1-270	12.695	11.719
Click1-280	11.719	10.254
Click1-290	4.883	4.395
Click2-10	10.742	11.23
Click2-20	3.906	3.906
Click2-30	4.883	3.906
Click2-40	3.906	3.906
Click2-50	13.672	12.695
Click2-60	10.742	10.742
Click2-70	11.719	3.906
Click2-80	3.906	4.395
Click2-90	4.395	3.906
Click2-100	11.23	11.23
Click2-110	8.301	4.395
Click2-120	8.301	8.301
Click2-130	9.766	9.766
Click2-140	4.395	3.906
Click2-150	12.207	12.207
Click2-160	5.859	6.348
Click2-170	11.719	12.207
Click2-180	12.207	3.906
Click2-190	4.395	4.883
Click2-200	11.719	4.883
Click2-210	3.906	4.883
Click2-220	9.277	6.348
Click2-230	10.742	11.23
Click2-240	6.348	4.883
Click2-250	11.719	11.719
Click2-260	11.23	11.23
Click2-270	10.742	10.254
Click2-280	4.883	4.883
Click2-290	10.742	10.254
Rest2-10	10.742	12.695
Rest2-20	11.23	10.742
Rest2-30	11.719	11.23
Rest2-40	4.883	4.395
Rest2-50	9.277	13.184
Rest2-60	4.395	4.395
Rest2-70	9.277	4.395
Rest2-80	10.742	11.23
Rest2-90	3.906	3.906
Rest2-100	9.277	13.672
Rest2-110	4.395	4.395
Play1-10	11.23	11.23
Play1-20	10.254	11.23
Play1-30	9.766	9.766
Play1-40	10.254	10.254
Play1-50	5.859	4.395
Play1-60	10.742	12.695
Play1-70	4.395	10.742
Play1-80	10.742	10.742
Play1-90	10.742	10.742
Play1-100	10.254	5.371
Play1-110	10.742	10.742
Play1-120	10.742	10.742
Play1-130	3.906	10.742
Play1-140	11.23	10.742
Play1-150	10.254	11.23
Play1-160	10.742	10.742
Play1-170	12.207	12.207
Play1-180	6.348	10.742
Play1-190	12.695	10.254
Play1-200	12.695	9.766
Play1-210	10.742	10.742
Play1-220	11.23	10.742
Play1-230	11.23	11.23
Play1-240	5.859	11.23
Play1-250	6.348	11.23
Play1-260	11.23	11.23
Play1-270	11.719	11.23
Play1-280	6.836	12.695
Play1-290	4.395	4.395
Play1-300	10.742	10.742
Play2-10	10.742	10.254
Play2-20	11.23	11.719
Play2-30	11.23	11.23
Play2-40	4.883	15.137
Play2-50	10.742	10.742
Play2-60	11.23	12.207
Play2-70	5.859	5.859
Play2-80	6.348	11.23
Play2-90	4.883	4.883
Play2-100	11.23	5.371
Play2-110	11.23	3.906
Play2-120	6.348	11.719
Play2-130	11.23	11.23
Play2-140	10.742	10.742
Play2-150	10.742	11.23
Play2-160	11.23	11.23
Play2-170	11.23	11.23
Play2-180	6.348	6.348
Play2-190	6.348	6.348
Play2-200	10.742	10.742
Play2-210	3.906	3.906
Play2-220	6.348	6.348
Play2-230	10.742	6.348
Play2-240	3.906	3.906
Play2-250	6.348	6.348
Play2-260	11.23	11.23
Play2-270	11.23	11.23
Play2-280	11.23	11.23
Play2-290	6.348	6.348
Play2-300	10.742	6.348
Recoverly-10	6.348	6.348
Recoverly-20	6.348	6.348
Recoverly-30	10.742	11.719
Recoverly-40	10.742	10.742
Recoverly-50	6.348	6.348
Recoverly-60
Recoverly-70
Recoverly-80
Recoverly-90
Recoverly-100
Recoverly-110
Recoverly-120
Recoverly-130
Recoverly-140
Recoverly-150
Recoverly-160
Recoverly-170
Recoverly-180
Recoverly-190
Recoverly-200
Recoverly-210
