# Supplementary material for: The groove hypothesis—music and dance reimagined: A sensory motor synchronization study
Source: PLoS One. 2025 Sep 22;20(9):e0328719. doi: 10.1371/journal.pone.0328719 (PMC12453204; doi:10.1371/journal.pone.0328719)
Supplement: S1 Data — All CSV files contained in the “All data” folder constitute the entirety of the data. (ZIP) [file pone.0328719.s001.zip › #12 Results.csv]

Target	Result	Performance	Strength
1
2
3
4	122.3	L	20
5	82.3	R	18
6	73.9	L	12
7	81.3	R	30
8	65.6	L	28
9	56.6	R	31
10	52.5	L	29
11	41.4	R	40
12	29.0	L	28
13	50.0	R	48
14	59.0	L	15
15	33.6	R	35
16	79.1	L	25
17	41.3	R	39
18	25.0	L	32
19	50.4	R	31
20	53.1	L	20
21	47.0	R	38
22	37.6	L	33
23	77.4	R	43
24	55.8	L	21
25	85.8	R	39
26	70.5	L	40
27	58.5	R	38
28	43.5	L	41
29	26.6	R	15
30	41.5	L	25
31	23.3	R	35
32	60.3	L	29
33	29.6	R	40
34	96.0	L	33
35	39.8	R	34
36	41.7	L	15
37	59.5	R	49
38	31.9	L	37
39	55.1	R	49
40	25.2	L	34
41	62.3	R	42
42	44.7	L	33
43	56.3	R	32
44	55.0	L	11
45	42.0	R	28
46	56.4	L	21
47	52.2	R	23
48	25.8	L	17
49	47.9	R	40
50	51.0	L	42
51	78.8	R	36
52	46.0	L	15
53	47.5	R	40
54	46.7	L	23
55	39.0	R	37
56	53.2	L	17
57	70.7	R	35
58	31.4	L	21
59	63.6	R	31
60	42.1	L	31
61	62.4	R	37
62	81.8	L	36
63	84.1	R	35
64	65.7	L	36
65	27.1	R	30
66	67.2	L	11
67	78.0	R	34
68	64.8	L	36
69	61.4	R	31
70	60.9	L	19
71	35.4	R	42
72	16.5	L	36
73	40.6	R	37
74	29.6	L	24
75	34.5	R	37
76	42.4	L	22
77	23.1	R	34
78	29.3	L	36
79	43.8	R	37
80	13.9	L	17
81	26.8	R	31
82	25.6	L	12
83	41.2	R	31
84	31.4	L	13
85	35.0	R	29
86	19.1	L	12
87	6.4	R	35
88	50.8	L	26
89	34.9	R	40
90	36.1	L	24
91	43.9	R	25
92	64.3	L	18
93	56.4	R	27
94	41.1	L	31
95	63.1	R	32
96	61.0	L	24
97	60.9	R	11
98	42.6	L	29
99	53.4	R	35
100	48.3	L	38
101	46.6	R	25
102	24.3	L	27
103	28.4	R	38
104	32.7	L	33
105	29.5	R	31
106	19.1	L	19
107	35.5	R	36
108	65.2	L	19
109	31.1	R	37
110	13.9	L	16
111	15.5	R	33
112	3.6	L	11
113	32.7	R	31
114	12.6	L	8
115	30.7	R	29
116	66.0	L	32
117	70.4	R	27
118	46.7	L	26
119	50.7	R	26
120	71.0	L	31
121	39.5	R	16
122	34.5	L	13
123	23.4	R	19
124	36.7	L	25
125	26.5	R	29
126	24.4	L	18
127	17.5	R	13
128	32.1	L	19
129	14.8	R	29
130	7.5	L	26
131	33.5	R	30
132	58.3	L	9
133	35.0	R	27
134	76.2	L	21
135	55.5	R	28
136	24.2	L	8
137	41.2	R	33
138	45.9	L	27
139	36.1	R	27
140	37.0	L	26
141	24.9	R	32
142	21.1	L	31
143	1.5	R	27
144	1.5	L	21
145	36.9	R	38
146	55.5	L	32
147	49.7	R	38
148	67.6	L	25
149	31.5	R	37
150	14.8	L	27
151	8.6	R	18
152	2.1	L	26
153	16.9	R	27
154	30.2	L	31
155	12.0	R	24
156	5.9	L	17
157	16.8	R	39
158	40.6	L	37
159	44.0	R	23
160	-6.0	L	18
161	22.4	R	14
162	0.1	L	17
163	1.3	R	24
164	9.7	L	28
165	-10.4	R	13
166	24.8	L	29
167	7.2	R	23
168	26.4	L	15
169	14.1	R	24
170	44.3	L	31
171	68.1	R	25
172	23.9	L	28
173	40.5	R	34
174	13.3	L	17
175	33.0	R	21
176	7.6	L	14
177	13.7	R	29
178	33.5	L	17
179	21.6	R	17
180	-14.6	L	8
181	-8.5	R	21
182	14.3	L	14
183	-6.6	R	21
184	31.4	L	11
185	21.4	R	7
186	45.3	L	28
187	33.8	R	24
188	24.5	L	25
189	43.1	R	15
190	19.1	L	13
191	21.3	R	20
192	40.1	L	13
193	1.8	R	7
194	-2.7	L	20
195	22.4	R	21
196	37.6	L	21
197	26.0	R	29
198	21.2	L	19
199	-16.0	R	32
200	-38.3	L	19
201	-31.6	R	24
202	20.9	L	18
203	12.8	R	30
204	54.8	L	18
205	68.1	R	30
206	30.8	L	15
207	28.4	R	33
208	22.2	L	15
209	61.4	R	18
210	63.4	L	14
211	71.8	R	28
212	40.2	L	18
213	57.5	R	19
214	1.2	L	13
215	-27.2	R	31
216	-8.2	L	14
217	27.3	R	16
218	35.4	L	8
219	38.6	R	18
220	31.9	L	16
221	79.1	R	15
222	45.6	L	28
223	48.1	R	21
224	40.5	L	16
225	53.8	R	21
226	46.1	L	17
227	34.9	R	21
228	51.8	L	13
229	29.9	R	14
230	11.3	L	26
231	25.8	R	30
232	39.0	L	24
233	19.0	R	37
234	29.6	L	8
235	-8.5	R	28
236	-18.1	L	28
237	8.0	R	34
238	26.2	L	22
239	32.1	R	29
240	44.9	L	15
241	59.5	R	20
242	44.5	L	12
243	11.9	R	23
244	30.9	L	18
245	22.6	R	13
246	55.1	L	15
247	0.9	R	28
248	31.0	L	21
249	-2.4	R	8
250	23.4	L	17
251	16.1	R	24
252	49.1	L	26
253	39.5	R	19
254	46.0	L	15
255	30.4	R	34
256	69.0	L	24
257	43.1	R	31
258	62.8	L	28
259	38.7	R	38
260	91.8	L	23
261	66.5	R	33
262	25.0	L	21
263	22.5	R	11
264	35.0	L	21
265	28.1	R	32
266	29.4	L	23
267	3.2	R	30
268	-2.9	L	12
269	8.2	R	37
270	15.3	L	30
271	23.0	R	28
272	37.3	L	27
273	14.3	R	23
274	-20.1	L	19
275	-33.3	R	23
276	41.7	L	18
277	10.2	R	24
278	26.3	L	23
279	30.1	R	17
280	23.4	L	24
281	27.8	R	20
282	2.0	L	17
283	17.6	R	20
284	28.2	L	24
285	9.8	R	13
286	2.7	L	23
287	0.8	R	21
288	70.3	L	16
289	32.5	R	12
290	40.2	L	17
291	45.9	R	14
292	35.3	L	13
293	17.6	R	18
294	26.4	L	12
295	13.7	R	18
296	73.6	L	13
297	23.0	R	26
298	59.5	L	23
299	75.8	R	9
300	27.4	L	11
3	33.1	R	26
4	41.2	R	18
5	47.8	R	16
6	71.7	R	23
7	66.0	R	11
8	40.1	R	15
9	34.1	R	18
10	15.4	R	14
11	18.1	R	19
12	25.9	R	39
13	38.4	R	36
14	3.6	R	37
15	10.7	R	37
16	23.9	R	31
17	32.4	R	26
18	40.4	R	17
19	-1.6	R	17
20	49.4	R	13
21	30.5	R	13
22	63.0	R	20
23	48.6	R	33
24	21.9	R	28
25	69.5	R	26
26	-5.5	R	26
27	34.2	R	26
28	21.3	R	17
29	41.5	R	23
30	49.4	R	30
31	27.4	R	32
32	8.7	R	30
33	21.8	R	15
34	-5.2	R	34
35	-4.0	R	35
36	20.0	R	20
37	-12.6	R	31
38	18.3	R	28
39	54.6	L	17
40	46.6	L	15
41	29.7	L	12
42	7.5	L	23
43	32.6	L	16
44	54.1	L	33
45	27.4	L	20
46	10.2	L	26
47	56.5	L	28
48	10.8	L	21
49	19.3	L	31
50	31.0	L	30
51	46.8	L	22
52	43.7	L	28
53	19.4	L	23
54	61.3	L	28
55	42.6	R	41
56	55.6	R	17
57	65.7	R	32
58	29.9	R	20
59	71.8	R	22
60	53.1	R	23
61	43.1	R	35
62	68.6	R	28
63	70.0	R	19
64	15.9	R	23
65	53.0	R	26
66	43.1	R	31
67	46.0	R	29
68	87.8	R	24
69	82.9	R	27
70	56.8	R	29
71	68.0	R	26
72	51.8	R	20
73	50.9	R	21
74	41.4	R	22
75	62.8	R	15
76	63.0	R	20
77	75.8	R	30
78	60.4	R	26
79	3.5	R	33
80	19.7	R	25
81	66.0	R	30
82	48.5	R	24
83	29.4	R	19
84	38.6	R	17
85	59.1	R	19
86	37.4	R	13
87	49.0	R	18
88	79.3	R	25
89	31.2	R	25
90	63.9	R	14
91	64.2	R	23
92	65.3	R	21
93	66.4	R	20
94	47.5	R	17
95	41.0	R	24
96	61.0	R	32
97	26.8	R	31
98	34.6	R	11
99	21.3	R	24
100	30.0	R	15
101	35.8	R	26
102	31.7	R	24
103	39.3	R	25
104	72.4	R	28
105	58.6	R	11
106	32.0	R	24
107	22.3	R	14
108	34.9	R	20
109	53.0	R	14
110	1.1	R	13
111	36.3	R	17
112	5.0	R	20
113	41.3	R	30
114	25.4	R	23
115	39.0	R	21
116	26.1	R	30
117	22.6	R	13
118	23.0	R	26
119	16.5	R	10
120	4.6	R	29
121	13.2	R	29
122	15.6	R	23
123	3.7	R	10
124	-2.1	R	17
125	4.8	R	30
126	-0.4	R	26
127	26.3	R	28
128	24.7	R	21
129	8.4	R	31
130	11.9	R	24
131	31.9	R	35
132	22.5	R	17
133	0.1	R	23
134	12.3	R	18
135	5.2	R	25
136	25.7	R	13
137	6.4	R	16
138	7.2	R	14
139	59.0	R	11
140	38.2	R	28
141	34.5	R	21
142	34.4	R	24
143	58.8	R	29
144	17.7	R	28
145	40.7	R	31
146	16.0	R	10
147	30.3	R	33
148	34.1	R	27
149	52.1	R	20
150	41.2	R	30
151	13.4	R	17
152	17.8	R	17
153	9.1	R	14
154	-13.5	R	12
155	11.0	R	13
156	2.7	R	13
157	64.7	R	13
158	69.7	R	29
159	81.9	R	17
160	46.9	R	27
161	26.0	R	24
162	41.5	R	20
163	68.8	R	15
164	99.3	R	28
165	128.0	R	24
166	133.0	R	24
167	146.5	R	19
172	79.7	R	17
173	70.7	R	29
174	47.7	R	26
175	53.4	R	28
176	45.4	R	23
177	56.3	R	18
178	60.3	R	18
179	69.3	R	27
180	61.6	R	16
181	26.5	R	33
182	11.7	R	38
183	9.1	R	22
184	18.2	R	30
185	7.1	R	30
186	3.6	R	36
187	-19.4	R	27
188	12.6	R	38
189	45.7	R	37
190	19.5	R	41
191	24.0	R	32
192	55.8	R	39
193	67.3	R	32
194	50.8	R	33
195	59.7	R	31
196	63.1	R	32
197	25.9	R	35
198	35.7	R	40
199	19.9	R	37
200	32.0	R	22
201	40.5	R	29
202	28.0	R	26
203	39.4	R	30
204	17.9	R	27
205	24.5	R	27
206	23.2	R	27
207	30.1	R	31
208	15.4	R	28
209	-10.0	R	24
210	25.1	R	23
211	36.2	R	30
212	53.4	R	30
213	0.0	R	32
214	32.2	R	33
215	13.4	R	34
216	33.7	R	38
217	42.3	R	38
218	57.6	R	33
219	35.7	R	29
220	68.0	R	19
221	37.2	R	28
222	-12.9	R	20
223	32.2	R	26
224	11.0	R	21
225	-7.3	R	18
226	29.6	R	20
227	34.4	R	12
228	-0.8	R	18
229	53.8	R	14
230	19.9	R	25
231	-0.5	R	25
232	-5.3	R	14
233	-0.3	R	11
234	-48.7	R	18
235	-6.6	R	9
236	-18.9	R	22
237	-34.6	R	18
238	-25.0	R	27
239	10.4	R	32
240	-36.7	R	28
241	-35.7	R	21
242	-14.2	R	19
243	-5.3	R	34
244	4.3	R	27
245	16.3	R	31
246	48.8	R	35
247	28.4	R	18
248	25.6	R	36
249	40.6	R	34
250	-9.2	R	36
251	3.3	R	36
252	4.6	R	17
253	-30.7	R	34
254	-20.2	R	38
255	-29.0	R	16
256	-33.5	R	35
257	-7.2	R	37
258	20.1	R	37
259	27.4	R	19
260	6.3	R	37
261	59.1	R	32
262	82.6	R	39
263	98.9	R	36
264	32.0	R	32
265	54.5	R	36
266	35.0	R	31
267	7.8	R	24
268	18.3	R	26
269	6.6	R	10
270	-12.8	R	27
271	-11.1	R	32
272	29.5	R	13
273	59.3	R	25
274	54.4	R	10
275	48.5	R	7
276	36.8	R	10
277	18.8	R	20
278	1.5	R	23
279	28.3	R	23
280	-22.0	R	15
281	-12.9	R	15
282	9.3	R	18
283	23.0	R	17
284	50.8	R	35
285	64.8	R	16
286	51.3	R	27
287	9.7	R	30
288	16.7	R	36
289	17.3	R	20
290	15.6	R	26
291	4.2	R	14
292	20.4	R	28
293	-11.8	R	15
294	33.1	R	24
295	14.6	R	28
296	11.0	R	37
297	1.2	R	18
298	-14.2	R	37
299	56.2	R	31
300	1.5	R	18
