# Supplementary material for: The groove hypothesis—music and dance reimagined: A sensory motor synchronization study
Source: PLoS One. 2025 Sep 22;20(9):e0328719. doi: 10.1371/journal.pone.0328719 (PMC12453204; doi:10.1371/journal.pone.0328719)
Supplement: S1 Data — All CSV files contained in the “All data” folder constitute the entirety of the data. (ZIP) [file pone.0328719.s001.zip › #13 EEG.csv]

#13	C3-pkFq(Hz)	C4-pkFq(Hz)
Rest1-10	8.301	8.301
Rest1-20	4.395	9.766
Rest1-30	9.766	10.254
Rest1-40	3.906	3.906
Rest1-50	9.766	8.301
Rest1-60	3.906	3.906
Rest1-70	4.395	4.883
Rest1-80	9.277	9.277
Rest1-90	4.883	9.766
Rest1-100	3.906	4.883
Rest1-110	4.395	3.906
Rest1-120	9.766	9.766
Rest1-130	4.395	4.395
Rest1-140	4.395	4.395
Rest1-150	4.395	4.395
Rest1-160	4.883	4.395
Rest1-170	3.906	5.371
Rest1-180	9.277	3.906
Rest1-190	4.395	5.859
Rest1-200	3.906	3.906
Rest1-210	4.395	9.277
Rest1-220	7.813	10.742
Rest1-230	4.395	4.395
Rest1-240	5.371	3.906
Rest1-250	8.789	3.906
Rest1-260	3.906	4.395
Rest1-270	4.395	4.395
Rest1-280	10.742	10.742
Rest1-290	9.277	9.277
Rest1-300	8.789	8.789
Click1-10	9.277	9.277
Click1-20	3.906	9.277
Click1-30	3.906	3.906
Click1-40	3.906	4.395
Click1-50	4.395	4.395
Click1-60	5.859	3.906
Click1-70	3.906	3.906
Click1-80	10.254	9.766
Click1-90	4.395	4.395
Click1-100	4.395	4.395
Click1-110	4.883	4.883
Click1-120	3.906	5.371
Click1-130	3.906	5.859
Click1-140	9.277	9.277
Click1-150	4.883	4.883
Click1-160	4.395	4.395
Click1-170	4.883	4.883
Click1-180	4.883	4.883
Click1-190	4.883	5.371
Click1-200	5.859	4.395
Click1-210	4.395	4.395
Click1-220	8.789	8.789
Click1-230	9.766	9.766
Click1-240	9.277	9.277
Click1-250	8.301	8.301
Click1-260	8.789	8.789
Click1-270	3.906	9.766
Click1-280	3.906	5.859
Click1-290	9.277	9.277
Click2-10	8.789	8.301
Click2-20	3.906	5.371
Click2-30	10.254	10.254
Click2-40	9.766	9.766
Click2-50	4.883	3.906
Click2-60	5.371	5.371
Click2-70	7.324	6.348
Click2-80	8.301	9.277
Click2-90	3.906	3.906
Click2-100	5.859	9.766
Click2-110	8.789	5.859
Click2-120	7.813	4.395
Click2-130	4.395	4.883
Click2-140	4.395	4.395
Click2-150	9.766	10.254
Click2-160	3.906	3.906
Click2-170	3.906	9.277
Click2-180	8.789	8.789
Click2-190	9.277	9.277
Click2-200	9.277	9.277
Click2-210	4.883	5.371
Click2-220	10.742	10.742
Click2-230	9.766	10.254
Click2-240	8.789	9.277
Click2-250	8.789	8.789
Click2-260	7.813	9.277
Click2-270	10.742	10.742
Click2-280	9.277	9.277
Click2-290	4.395	3.906
Rest2-10	9.766	9.277
Rest2-20	9.277	9.766
Rest2-30	9.277	9.766
Rest2-40	7.813	9.766
Rest2-50	8.301	9.277
Rest2-60	8.301	9.277
Rest2-70	8.301	4.395
Rest2-80	9.277	9.277
Rest2-90	9.766	9.766
Rest2-100	9.277	8.789
Rest2-110	8.789	8.789
Play1-10	10.254	10.742
Play1-20	8.789	8.789
Play1-30	8.789	9.766
Play1-40	9.277	9.277
Play1-50	8.789	9.277
Play1-60	8.789	9.277
Play1-70	8.301	8.301
Play1-80	8.789	8.789
Play1-90	8.789	9.277
Play1-100	8.789	9.277
Play1-110	8.789	8.789
Play1-120	8.789	8.789
Play1-130	9.277	9.277
Play1-140	8.789	8.789
Play1-150	8.789	9.277
Play1-160	9.277	9.277
Play1-170	8.789	8.789
Play1-180	8.789	8.789
Play1-190	8.789	8.789
Play1-200	8.789	8.789
Play1-210	8.301	8.789
Play1-220	8.789	8.789
Play1-230	8.789	8.789
Play1-240	8.789	8.789
Play1-250	8.789	8.789
Play1-260	8.789	8.789
Play1-270	8.789	8.789
Play1-280	8.789	8.789
Play1-290	9.277	9.277
Play1-300	9.277	9.277
Play2-10	9.766	9.277
Play2-20	9.277	9.277
Play2-30	9.277	9.277
Play2-40	9.766	8.789
Play2-50	9.277	9.277
Play2-60	8.789	8.789
Play2-70	9.277	9.277
Play2-80	9.277	9.766
Play2-90	9.277	9.277
Play2-100	8.789	8.789
Play2-110	8.789	9.766
Play2-120	8.789	8.789
Play2-130	8.789	8.789
Play2-140	8.789	8.789
Play2-150	8.301	9.277
Play2-160	8.789	8.789
Play2-170	8.789	8.789
Play2-180	8.301	8.789
Play2-190	8.789	8.789
Play2-200	8.789	9.277
Play2-210	8.789	8.789
Play2-220	8.789	9.277
Play2-230	9.277	9.277
Play2-240	8.789	8.789
Play2-250	8.789	9.277
Play2-260	8.789	8.789
Play2-270	8.789	8.789
Play2-280	8.789	8.789
Play2-290	8.789	8.301
Play2-300	8.301	8.301
Recoverly-10	9.766	9.277
Recoverly-20	8.789	9.277
Recoverly-30	8.789	8.789
Recoverly-40	8.789	8.789
Recoverly-50	8.789	8.789
Recoverly-60	9.277	9.277
Recoverly-70	8.789	8.789
Recoverly-80	8.301	8.301
Recoverly-90	8.301	9.277
Recoverly-100	8.789	8.789
Recoverly-110	9.277	8.789
Recoverly-120	7.813	9.277
Recoverly-130	8.789	8.789
Recoverly-140	8.789	8.789
Recoverly-150	8.789	8.789
Recoverly-160	8.789	8.789
Recoverly-170	8.789	8.789
Recoverly-180	8.789	8.789
Recoverly-190	8.789	8.789
Recoverly-200	8.301	9.766
Recoverly-210
