# Supplementary material for: The groove hypothesis—music and dance reimagined: A sensory motor synchronization study
Source: PLoS One. 2025 Sep 22;20(9):e0328719. doi: 10.1371/journal.pone.0328719 (PMC12453204; doi:10.1371/journal.pone.0328719)
Supplement: S1 Data — All CSV files contained in the “All data” folder constitute the entirety of the data. (ZIP) [file pone.0328719.s001.zip › #13 Results.csv]

Target	Result	Performance	Strength
1
2
3
4
5
6	92.7	R	13
7	87.3	L	6
8	43.0	R	20
9	33.5	L	15
10	58.0	R	20
11	26.9	L	28
12	46.3	R	37
13	13.0	L	21
14	22.4	R	34
15	13.4	L	11
16	43.6	R	35
17	20.1	L	18
18	5.9	R	32
19	22.8	L	11
20	-7.3	R	31
21	34.7	L	20
22	-3.1	R	34
23	24.2	L	16
24	5.7	R	15
25	17.1	L	14
26	4.9	R	16
27	33.3	L	27
28	-13.1	R	12
29	10.7	L	17
30	57.9	R	35
31	18.5	L	24
32	20.0	R	36
33	17.4	L	28
34	14.7	R	36
35	35.9	L	32
36	21.5	R	38
37	7.1	L	32
38	24.1	R	39
39	22.1	L	28
40	-9.3	R	31
41	21.8	L	32
42	7.6	R	21
43	28.4	L	31
44	17.5	R	24
45	30.0	L	29
46	28.3	R	33
47	37.0	L	25
48	30.5	R	37
49	27.4	L	25
50	47.8	R	37
51	57.0	L	27
52	44.8	R	37
53	47.0	L	23
54	51.6	R	40
55	27.5	L	21
56	30.3	R	26
57	8.7	L	22
58	25.2	R	37
59	26.2	L	16
60	23.4	R	22
61	43.8	L	29
62	12.0	R	32
63	24.3	L	22
64	7.0	R	28
65	47.0	L	19
66	-0.4	R	32
67	36.4	L	23
68	30.0	R	24
69	3.8	L	21
70	21.3	R	11
71	8.2	L	23
72	-1.4	R	20
73	13.4	L	23
74	2.9	R	35
75	6.7	L	25
76	23.1	R	23
77	12.8	L	11
78	7.6	R	32
79	28.3	L	19
80	-14.3	R	11
81	8.4	L	19
82	-11.5	R	11
83	0.3	L	17
84	16.7	R	31
85	14.9	L	17
86	47.8	R	33
87	11.6	L	23
88	46.5	R	37
89	24.1	L	26
90	17.7	R	28
91	23.0	L	24
92	8.6	R	14
93	39.1	L	29
94	39.6	R	38
95	25.5	L	18
96	44.3	R	36
97	28.5	L	30
98	46.2	R	38
99	34.3	L	23
100	1.3	R	35
101	25.5	L	21
103	22.1	L	33
104	32.9	R	33
105	31.7	L	20
106	14.5	R	38
107	6.7	L	20
108	14.4	R	20
109	7.8	L	25
110	47.9	R	38
111	32.8	L	29
112	2.8	R	15
113	27.2	L	21
114	11.2	R	38
115	25.0	L	26
116	7.4	R	32
117	13.4	L	27
118	-2.7	R	12
119	41.8	L	22
120	-0.9	R	26
121	38.4	L	17
122	34.0	R	33
123	47.8	L	24
124	32.1	R	41
125	25.1	L	24
126	18.7	R	37
127	14.1	L	32
128	-1.7	R	36
129	29.1	L	21
130	14.2	R	25
131	28.2	L	22
132	24.7	R	37
133	52.1	L	27
134	21.5	R	26
135	14.5	L	20
136	34.1	R	24
137	-18.2	L	21
138	32.2	R	42
139	17.7	L	23
140	6.1	R	29
141	22.7	L	21
142	6.4	R	38
143	13.9	L	14
144	19.8	R	26
145	43.9	L	26
146	5.0	R	37
147	23.2	L	19
148	-3.7	R	26
149	45.0	L	18
150	-3.0	R	30
151	19.1	L	23
152	-1.4	R	27
153	43.1	L	19
154	7.9	R	21
155	36.0	L	17
156	-1.6	R	20
157	-8.4	L	29
158	37.8	R	35
159	12.7	L	20
160	1.9	R	29
161	36.0	L	18
162	-2.1	R	33
163	-8.4	L	15
164	26.5	R	26
165	22.8	L	17
166	34.6	R	37
167	41.6	L	15
168	-14.1	R	20
169	25.1	L	5
170	19.1	R	38
171	5.1	L	23
172	19.8	R	36
173	16.0	L	29
174	16.5	R	40
175	11.7	L	21
176	29.7	R	42
177	-1.9	L	21
178	2.7	R	40
179	-16.6	L	23
180	-0.2	R	45
181	6.8	L	32
182	8.9	R	35
183	-6.9	L	18
184	11.0	R	17
185	15.4	L	26
186	8.1	R	35
187	-3.2	L	15
188	34.9	R	40
189	9.5	L	27
190	18.7	R	40
191	17.9	L	27
192	2.8	R	32
193	19.4	L	26
194	20.3	R	42
195	-6.7	L	26
196	14.1	R	28
197	27.1	L	26
198	18.8	R	17
199	20.6	L	19
200	31.0	R	39
201	55.8	L	27
202	29.7	R	38
203	-9.9	L	16
204	7.1	R	14
205	13.2	L	29
206	27.6	R	35
207	9.0	L	26
208	41.1	R	28
209	13.1	L	13
210	30.0	R	38
211	58.0	L	30
212	-5.8	R	22
213	25.1	L	31
214	29.6	R	30
215	34.2	L	21
216	36.9	R	39
217	43.2	L	26
218	42.5	R	38
219	23.3	L	23
220	39.9	R	38
221	25.4	L	16
222	48.9	R	39
223	13.9	L	20
224	69.1	R	37
225	32.7	L	20
226	53.4	R	36
227	35.2	L	24
228	27.6	R	40
229	18.6	L	30
230	24.7	R	34
231	22.6	L	25
232	8.8	R	13
233	7.0	L	21
234	0.7	R	37
235	17.1	L	21
236	23.8	R	39
237	-1.2	R	38
238	8.3	R	35
239	39.7	L	24
240	37.6	R	37
241	13.0	L	21
242	-0.2	R	22
243	7.3	L	10
244	23.1	R	34
245	6.3	L	13
246	29.4	R	30
247	21.9	L	15
248	5.4	R	35
249	1.1	L	25
250	9.0	R	36
251	5.4	L	28
252	17.4	R	29
253	-11.1	L	21
254	9.1	R	28
255	26.8	L	20
256	8.2	R	26
257	10.7	L	26
258	-16.6	R	34
259	-0.5	L	24
260	-18.1	R	13
261	-4.0	L	21
262	-1.0	R	31
263	35.1	L	17
264	11.5	R	18
265	5.1	L	18
266	14.9	R	21
267	6.4	L	18
268	17.5	R	18
269	22.2	L	10
270	-18.9	R	10
271	28.6	L	16
272	3.0	R	23
273	15.0	L	10
274	-2.1	R	13
275	32.3	L	21
276	-13.2	R	36
277	-10.7	L	21
278	42.5	R	34
279	7.6	L	23
280	11.0	R	30
281	21.3	L	23
282	24.7	R	32
283	12.7	L	17
284	-1.4	R	13
285	35.8	L	22
286	24.0	R	28
287	31.5	L	13
288	-3.9	R	18
289	18.8	L	16
290	17.5	R	32
291	21.4	L	23
292	18.6	R	26
293	14.8	L	26
294	-1.8	R	35
295	20.3	L	29
296	3.9	R	32
297	26.8	L	18
298	-5.7	R	34
299	-3.0	L	20
300	28.2	R	13
1	15.4	R	17
2	58.8	R	35
3	15.5	R	28
4	52.9	L	28
5	27.4	R	23
6	36.8	R	35
7	44.4	R	34
8	51.9	L	31
9	52.3	R	33
10	23.5	R	29
11	28.2	R	33
12	39.0	L	40
13	2.4	R	41
14	11.7	R	44
15	34.9	R	41
16	34.6	L	31
17	0.1	R	40
18	10.0	R	36
19	29.3	R	36
20	45.1	L	30
21	25.9	R	38
22	11.5	R	37
23	36.9	R	35
24	43.8	L	29
25	41.9	L	24
26	52.7	L	30
27	57.0	L	28
28	63.2	L	31
29	13.6	R	39
30	25.7	R	33
31	22.9	R	36
32	36.8	L	30
33	55.5	R	31
34	71.9	R	30
35	65.4	L	20
36	50.1	R	30
37	37.9	L	13
38	41.5	R	23
39	41.5	L	18
40	26.2	R	26
41	-12.8	R	32
42	-7.9	R	31
43	9.2	R	27
44	21.8	L	27
45	21.8	R	34
46	-6.0	L	30
47	31.4	R	37
48	26.2	L	28
49	15.4	R	40
50	24.6	L	31
51	8.4	R	37
52	4.8	L	35
53	14.1	R	41
54	-0.2	L	35
55	14.5	R	35
56	22.3	L	31
57	25.0	R	32
58	24.5	L	31
59	-17.0	R	15
60	-13.3	L	32
61	-9.0	R	34
62	-11.8	L	29
63	-15.3	R	33
64	19.0	L	31
65	-7.1	R	16
66	13.1	R	38
67	59.9	L	28
68	86.6	L	21
69	52.6	R	32
70	61.9	R	33
76	57.1	L	29
77	81.1	L	29
78	84.0	L	20
79	71.5	L	21
80	44.7	L	25
81	74.6	L	21
82	60.4	R	36
83	74.4	R	32
84	32.7	R	29
85	24.0	R	30
86	60.9	R	18
87	40.9	R	24
88	65.7	R	36
89	13.7	L	34
90	-0.1	L	26
91	10.3	L	23
92	-3.3	L	21
93	-23.9	R	36
94	-36.9	R	37
95	-7.5	R	29
96	23.3	L	26
97	54.6	L	13
98	113.9	L	16
99	114.5	L	28
100	24.0	L	21
101	10.0	R	40
102	66.8	R	41
103	57.9	R	39
104	26.3	R	37
105	30.1	R	26
106	53.3	R	35
107	49.5	R	26
108	36.6	R	39
109	39.6	R	40
110	78.6	R	42
111	60.1	R	29
112	68.6	R	39
113	48.6	R	34
114	46.8	R	35
115	8.5	R	29
116	20.7	R	36
117	49.5	L	37
118	71.6	L	29
119	74.3	L	27
120	96.0	R	35
121	62.8	R	27
122	40.8	R	32
123	15.5	R	34
124	51.2	R	32
125	53.4	R	37
126	49.6	R	32
127	47.0	R	34
128	40.4	R	38
129	44.8	R	37
130	35.4	R	33
131	13.2	L	30
132	21.8	R	34
133	22.4	L	34
134	16.4	L	31
135	46.2	L	32
136	64.7	L	33
137	24.3	R	22
138	34.9	R	33
139	36.8	R	36
140	14.4	L	33
141	11.4	L	31
142	24.1	L	33
143	38.7	L	30
144	8.9	L	35
145	34.3	L	37
146	40.7	L	37
147	54.9	R	38
148	19.0	L	31
157	36.1	L	34
158	22.5	L	33
159	33.3	R	38
160	56.5	R	33
161	33.8	L	36
162	19.3	R	37
163	48.0	L	21
164	36.0	R	33
173	40.8	R	26
174	42.9	R	33
175	48.3	R	36
176	35.9	R	37
177	53.3	R	33
178	33.2	R	20
179	50.4	R	33
180	43.1	R	34
181	11.0	R	33
182	44.6	R	32
183	21.4	R	31
184	31.8	R	30
185	42.8	L	28
186	57.5	R	31
187	71.5	R	18
188	42.4	R	15
189	69.9	R	30
190	36.1	R	26
191	67.7	L	28
192	28.4	R	33
193	18.5	L	21
194	47.2	L	24
195	75.8	L	16
196	32.8	L	28
213	32.2	L	35
214	33.1	L	30
215	29.7	L	38
216	22.4	L	34
217	20.3	L	35
218	34.6	L	35
219	42.3	L	33
220	12.7	L	32
221	25.1	L	35
222	29.6	L	37
228	-15.2	L	39
229	0.9	L	36
230	12.7	L	34
231	47.7	L	32
232	30.4	L	34
233	15.0	L	31
234	9.3	L	32
235	0.7	L	37
236	-30.9	R	36
237	3.2	L	35
238	8.9	L	31
239	13.7	L	31
240	-5.2	R	35
241	108.5	R	6
242	54.9	R	29
245	14.8	R	36
246	27.6	L	32
247	32.2	L	32
248	25.5	R	27
249	-12.0	L	36
250	19.6	L	30
251	42.7	R	29
252	20.5	L	33
254	27.2	L	26
255	19.8	R	33
256	24.2	R	36
257	18.4	R	18
258	43.8	L	35
259	36.1	L	33
260	25.8	L	31
261	35.9	L	31
262	16.7	L	28
263	7.4	L	35
264	19.7	R	33
265	25.3	R	38
274	31.4	R	19
275	40.0	R	38
276	29.3	L	29
277	40.1	R	33
278	22.8	R	36
279	26.1	L	33
280	13.3	L	31
281	49.4	R	35
282	12.9	R	33
283	45.5	R	35
284	49.4	R	31
285	35.6	R	21
286	35.2	R	10
287	31.2	R	29
288	52.1	R	32
289	41.0	R	24
290	7.1	R	31
292	6.8	R	40
294	46.9	R	34
295	40.7	R	34
296	17.8	R	17
297	23.2	R	31
298	-6.0	R	30
299	15.9	R	36
300	24.4	L	34
