# Supplementary material for: The groove hypothesis—music and dance reimagined: A sensory motor synchronization study
Source: PLoS One. 2025 Sep 22;20(9):e0328719. doi: 10.1371/journal.pone.0328719 (PMC12453204; doi:10.1371/journal.pone.0328719)
Supplement: S1 Data — All CSV files contained in the “All data” folder constitute the entirety of the data. (ZIP) [file pone.0328719.s001.zip › #14 EEG.csv]

#14	C3-pkFq(Hz)	C4-pkFq(Hz)
Rest1-10	11.719	11.719
Rest1-20	11.719	4.395
Rest1-30	5.859	4.883
Rest1-40	3.906	3.906
Rest1-50	11.23	10.742
Rest1-60	3.906	10.742
Rest1-70	6.348	3.906
Rest1-80	5.371	4.883
Rest1-90	5.859	10.742
Rest1-100	4.395	4.395
Rest1-110	5.859	5.859
Rest1-120	8.789	6.348
Rest1-130	11.23	11.719
Rest1-140	4.395	4.395
Rest1-150	10.742	4.395
Rest1-160	10.742	5.371
Rest1-170	11.23	12.207
Rest1-180	10.742	3.906
Rest1-190	5.371	3.906
Rest1-200	11.719	12.207
Rest1-210	3.906	3.906
Rest1-220	4.883	4.883
Rest1-230	10.742	10.742
Rest1-240	11.23	11.23
Rest1-250	10.742	4.883
Rest1-260	5.371	4.395
Rest1-270	11.23	10.742
Rest1-280	12.207	5.371
Rest1-290	4.395	12.695
Rest1-300	12.695	4.395
Click1-10	4.395	3.906
Click1-20	11.23	11.23
Click1-30	10.742	10.742
Click1-40	5.371	4.395
Click1-50	7.813	4.883
Click1-60	3.906	3.906
Click1-70	3.906	5.371
Click1-80	4.395	3.906
Click1-90	3.906	3.906
Click1-100	4.395	4.395
Click1-110	3.906	3.906
Click1-120	5.371	3.906
Click1-130	5.371	4.395
Click1-140	10.742	11.719
Click1-150	10.254	10.254
Click1-160	3.906	3.906
Click1-170	3.906	3.906
Click1-180	11.23	4.883
Click1-190	3.906	3.906
Click1-200	4.395	11.719
Click1-210	5.371	5.859
Click1-220	11.23	5.371
Click1-230	10.742	3.906
Click1-240	4.883	4.883
Click1-250	4.883	4.883
Click1-260	11.23	10.742
Click1-270	10.742	10.742
Click1-280	4.395	4.395
Click1-290	11.23	11.23
Click2-10	10.742	11.23
Click2-20	4.395	4.883
Click2-30	3.906	10.742
Click2-40	11.23	8.301
Click2-50	4.395	10.254
Click2-60	10.254	11.23
Click2-70	11.719	4.395
Click2-80	11.23	11.719
Click2-90	11.23	11.23
Click2-100	12.695	10.742
Click2-110	12.207	4.395
Click2-120	11.23	10.742
Click2-130	11.23	11.23
Click2-140	11.23	3.906
Click2-150	11.23	11.23
Click2-160	11.23	11.23
Click2-170	11.23	11.23
Click2-180	11.23	11.23
Click2-190	10.742	10.742
Click2-200	10.742	10.742
Click2-210	13.184	4.883
Click2-220	10.742	18.066
Click2-230	10.742	10.254
Click2-240	12.207	9.766
Click2-250	12.695	9.277
Click2-260	10.742	10.254
Click2-270	11.23	11.23
Click2-280	12.695	10.742
Click2-290	4.395	3.906
Rest2-10	11.23	11.23
Rest2-20	11.719	11.719
Rest2-30	11.719	11.23
Rest2-40	11.719	11.23
Rest2-50	11.719	11.719
Rest2-60	11.23	11.719
Rest2-70	11.23	11.23
Rest2-80	11.23	11.23
Rest2-90	11.23	11.23
Rest2-100	11.23	3.906
Rest2-110	13.184	11.23
Play1-10	4.395	3.906
Play1-20	11.719	11.23
Play1-30	11.719	11.23
Play1-40	11.23	4.395
Play1-50	11.23	11.23
Play1-60	11.23	11.23
Play1-70	11.23	11.23
Play1-80	11.23	11.23
Play1-90	11.719	11.23
Play1-100	11.23	4.395
Play1-110	11.719	11.719
Play1-120	11.23	11.23
Play1-130	11.23	11.23
Play1-140	10.742	11.23
Play1-150	11.23	11.23
Play1-160	11.23	11.23
Play1-170	11.23	10.742
Play1-180	11.23	11.23
Play1-190	11.23	11.23
Play1-200	11.23	11.23
Play1-210	10.742	11.23
Play1-220	11.719	11.719
Play1-230	11.719	4.883
Play1-240	11.23	4.883
Play1-250	11.719	11.719
Play1-260	11.719	11.23
Play1-270	11.719	3.906
Play1-280	11.23	11.23
Play1-290	11.23	11.23
Play1-300	11.719	11.719
Play2-10	11.719	11.719
Play2-20	11.719	11.719
Play2-30	11.719	3.906
Play2-40	11.719	11.23
Play2-50	11.719	4.395
Play2-60	11.719	11.719
Play2-70	11.23	11.23
Play2-80	11.719	11.719
Play2-90	11.719	11.23
Play2-100	11.23	11.23
Play2-110	11.23	11.23
Play2-120	11.23	11.719
Play2-130	11.23	11.23
Play2-140	11.23	11.719
Play2-150	11.23	11.23
Play2-160	11.23	11.23
Play2-170	11.719	11.719
Play2-180	11.23	4.395
Play2-190	11.719	11.719
Play2-200	11.23	11.719
Play2-210	11.23	11.23
Play2-220	11.23	11.23
Play2-230	11.719	4.395
Play2-240	11.23	4.395
Play2-250	11.719	11.23
Play2-260	11.23	11.23
Play2-270	11.23	11.23
Play2-280	11.23	11.23
Play2-290	11.23	11.23
Play2-300	11.23	11.23
Recoverly-10	11.23	11.23
Recoverly-20	11.23	11.23
Recoverly-30	11.719	11.719
Recoverly-40	11.719	11.719
Recoverly-50	11.23	11.23
Recoverly-60	11.719	4.395
Recoverly-70	11.23	11.719
Recoverly-80	11.719	11.719
Recoverly-90	11.23	11.23
Recoverly-100	10.742	10.742
Recoverly-110	11.23	11.23
Recoverly-120	11.719	11.23
Recoverly-130	11.23	13.184
Recoverly-140	11.23	11.23
Recoverly-150	11.23	11.23
Recoverly-160	11.23	11.23
Recoverly-170	11.23	11.23
Recoverly-180	11.23	11.719
Recoverly-190	12.695	13.184
Recoverly-200	13.184	11.719
Recoverly-210
