# Supplementary material for: The groove hypothesis—music and dance reimagined: A sensory motor synchronization study
Source: PLoS One. 2025 Sep 22;20(9):e0328719. doi: 10.1371/journal.pone.0328719 (PMC12453204; doi:10.1371/journal.pone.0328719)
Supplement: S1 Data — All CSV files contained in the “All data” folder constitute the entirety of the data. (ZIP) [file pone.0328719.s001.zip › #14 Results.csv]

Target	Result	Performance	Strength
1
2	105.7	R	21
3	120.5	L	7
4	73.4	R	17
5	41.8	L	19
6	55.3	R	29
7	55.0	L	17
8	75.9	R	26
9	48.4	L	21
10	44.0	R	24
11	54.2	L	26
12	83.4	R	27
13	24.3	L	20
14	66.7	R	27
15	67.3	L	19
16	24.7	R	14
17	28.8	L	19
18	46.7	R	28
19	40.2	L	21
20	22.1	R	29
21	51.7	L	15
22	31.8	R	28
23	38.0	L	30
24	14.9	R	35
25	27.4	L	21
26	81.4	R	30
27	7.3	L	32
28	11.2	R	7
29	13.1	L	7
30	-10.3	R	20
31	58.1	L	28
32	7.6	R	19
33	57.4	L	20
34	17.3	R	20
35	50.5	L	18
36	39.3	R	28
37	82.8	L	10
38	32.3	R	21
39	20.1	L	18
40	5.0	R	14
41	42.6	L	9
42	63.7	R	23
43	94.9	L	14
44	-1.6	R	28
45	35.5	L	11
46	38.5	R	21
47	75.9	L	14
48	74.1	R	25
49	32.2	L	10
50	27.3	R	22
51	33.4	L	6
52	55.8	R	35
53	36.1	L	16
54	7.3	R	25
55	57.0	L	5
56	8.0	R	20
57	50.7	L	17
58	42.5	R	13
59	34.5	L	5
60	27.5	R	17
61	17.4	L	6
62	6.8	R	15
63	35.6	L	11
64	14.3	R	11
65	33.1	L	14
66	35.8	R	14
67	62.3	L	12
68	27.4	R	10
69	-0.5	L	8
70	28.3	R	9
71	27.0	L	8
72	38.6	R	15
73	13.4	L	7
74	54.7	R	18
75	38.7	L	8
76	17.7	R	7
77	21.0	L	8
78	11.5	R	20
79	40.2	L	5
80	13.5	R	17
81	3.5	L	10
82	47.3	R	10
83	26.5	L	11
84	12.4	R	11
85	47.0	L	7
86	43.4	R	7
87	62.3	L	12
88	21.3	R	7
89	22.3	L	14
90	32.1	R	8
91	-18.4	L	8
92	20.0	R	17
93	17.2	L	9
94	32.8	R	11
95	23.8	L	10
96	32.1	R	10
97	110.1	L	10
98	-4.1	R	20
99	36.3	L	5
100	0.9	R	13
101	83.8	L	7
102	23.6	R	9
103	63.7	L	7
104	39.2	R	18
105	-4.0	L	12
106	28.5	R	13
107	17.6	L	7
108	28.5	R	17
109	16.9	L	13
110	41.0	R	8
111	50.6	L	8
112	35.7	R	12
113	38.4	L	11
114	46.1	R	9
115	41.8	L	12
116	15.7	R	18
117	28.4	L	8
118	45.0	R	15
119	11.3	L	8
120	31.8	R	15
121	59.3	L	7
122	39.0	R	5
123	-13.3	L	8
124	8.8	R	11
125	-0.8	L	8
126	14.2	R	12
127	8.2	L	8
128	12.6	R	22
129	10.0	L	11
130	14.1	R	14
131	5.3	L	11
132	72.1	R	10
133	48.3	L	13
134	49.6	R	13
135	5.5	L	7
136	9.2	R	20
137	6.4	L	16
138	46.0	R	5
139	31.9	L	7
140	59.8	R	9
141	67.5	L	11
142	64.3	R	22
143	105.5	L	6
144	22.6	R	19
145	47.9	L	6
146	53.0	R	26
147	80.6	L	14
148	21.1	R	19
149	6.8	L	15
150	12.8	R	6
151	36.5	L	13
152	19.1	R	32
153	32.8	L	21
154	35.2	R	16
155	45.8	L	8
156	32.3	R	19
157	62.6	L	15
158	27.3	R	32
159	8.7	L	13
160	69.5	R	29
161	30.8	L	26
162	67.8	R	34
163	12.3	L	13
164	21.7	R	21
165	12.4	L	13
166	13.6	R	33
167	18.7	L	14
168	21.2	R	23
169	1.9	L	16
170	9.4	R	16
171	14.3	L	9
172	12.2	R	26
173	16.2	L	12
174	-25.2	R	11
175	39.5	L	15
176	-7.6	R	28
177	47.3	L	15
178	12.1	R	27
179	27.5	L	16
180	29.9	R	18
181	81.5	L	12
182	47.5	R	14
183	43.9	L	13
184	31.3	R	22
185	1.2	L	15
186	29.1	R	19
187	-55.2	L	11
188	-4.7	R	32
189	69.4	L	23
190	5.8	R	13
191	-19.6	L	10
192	11.1	R	7
193	-17.8	L	6
194	45.4	R	16
195	15.4	L	14
196	7.8	R	11
197	7.9	L	11
198	6.6	R	20
199	20.0	L	11
200	-14.3	R	5
201	-26.0	L	11
202	5.0	R	10
203	-21.9	L	9
204	4.9	R	17
205	7.2	L	6
206	17.8	R	11
207	60.1	L	5
208	-22.2	R	13
210	44.7	R	26
211	3.8	L	23
212	4.2	R	31
213	12.9	L	25
214	-2.1	R	15
215	11.1	L	21
216	0.7	R	26
217	-24.3	L	9
218	15.1	R	7
219	-19.7	L	13
220	56.3	R	14
221	2.5	L	14
222	22.1	R	28
223	9.2	L	10
224	-47.3	R	10
226	33.3	R	26
227	-3.4	L	18
228	11.8	R	32
229	22.5	L	30
230	28.1	R	34
231	40.1	L	20
232	54.8	R	25
233	-4.0	L	31
234	18.4	R	27
235	28.2	L	11
236	-5.8	R	20
237	10.7	L	17
238	13.5	R	20
239	6.6	L	16
240	43.0	R	24
241	31.2	L	29
242	8.0	R	29
243	39.4	L	21
244	74.8	R	21
245	2.1	L	15
246	34.2	R	28
247	22.9	L	24
248	22.5	R	19
249	17.2	L	16
250	26.0	R	24
251	4.8	L	10
252	38.5	R	16
253	12.7	L	14
254	30.8	R	18
255	22.3	L	11
256	9.9	R	21
257	3.9	L	29
258	36.4	R	9
259	8.3	L	18
260	42.6	R	6
261	-19.4	L	8
262	27.8	R	17
263	13.3	L	27
264	12.6	R	31
265	40.2	L	27
266	33.7	R	21
267	16.5	L	17
268	104.9	R	28
269	-23.3	L	15
270	-4.7	R	22
271	56.3	L	32
272	19.0	R	29
273	16.4	L	16
274	4.0	R	23
275	-2.3	L	18
276	5.8	R	20
277	32.3	L	23
278	4.1	R	24
279	-0.4	L	9
280	64.0	R	16
281	-0.2	L	13
282	16.4	R	21
283	23.4	L	27
284	73.7	R	24
285	53.4	L	16
286	-2.5	R	23
287	32.3	L	9
288	-16.0	R	28
289	16.2	L	27
290	23.5	R	24
291	35.0	L	22
292	6.7	R	21
293	35.2	L	18
294	41.6	R	7
295	31.3	L	15
296	24.5	R	31
297	24.1	L	29
298	-6.7	R	29
299	52.2	L	18
300	10.5	R	16
1	80.5	R	33
2	30.7	R	31
3	88.0	R	29
4	64.9	R	27
5	84.3	R	30
6	39.1	R	25
7	60.0	R	16
8	44.1	R	16
9	48.6	R	15
10	32.8	R	19
11	38.3	R	21
12	62.9	R	16
13	28.4	R	21
14	23.7	R	15
15	59.5	R	21
16	1.5	R	25
17	53.3	R	17
18	19.6	R	10
19	24.9	R	16
20	56.5	R	16
21	3.2	R	14
22	12.4	R	13
23	30.5	R	16
24	28.0	R	11
25	10.1	R	16
26	10.3	R	26
27	48.5	R	14
28	33.1	R	25
29	45.7	R	26
30	39.8	R	22
31	-20.8	R	27
32	7.9	R	11
33	38.4	R	26
34	30.9	R	26
35	14.3	R	5
36	6.8	R	21
37	12.8	R	18
38	-33.5	R	19
39	-0.1	R	18
40	17.9	R	24
41	40.7	R	32
42	12.3	R	22
43	5.4	R	13
44	18.3	R	15
45	69.1	R	29
46	45.2	R	22
47	12.6	R	29
48	13.4	R	8
49	25.5	R	15
50	73.7	R	7
51	42.9	R	13
52	49.0	R	8
53	41.3	R	23
54	37.3	R	8
55	44.6	R	17
56	10.7	R	24
57	-4.7	R	28
58	40.0	R	25
59	29.5	R	23
60	5.7	R	22
61	24.3	R	23
62	18.8	R	25
63	-0.1	R	17
64	-6.9	R	21
65	35.5	R	23
66	19.2	R	19
67	4.2	R	5
68	10.3	R	21
69	-12.4	R	8
70	2.3	R	21
71	27.7	R	23
72	-2.4	R	20
73	16.8	R	8
74	5.6	R	27
75	34.5	R	21
76	50.7	R	33
77	9.1	R	23
78	10.4	R	18
79	14.1	R	21
80	21.0	R	15
81	16.9	R	21
82	52.2	R	27
83	56.1	R	33
84	27.4	R	20
85	44.5	R	27
86	37.1	R	23
87	38.8	R	20
88	57.6	R	23
89	47.3	R	17
90	38.4	R	7
91	29.7	R	24
92	24.5	R	25
93	23.8	R	23
94	10.4	R	18
95	-4.3	R	19
96	-8.2	R	20
97	1.8	R	18
98	19.8	R	17
99	-6.1	R	16
100	21.7	R	15
101	10.1	R	19
102	4.4	R	27
103	15.9	R	31
104	6.2	R	29
105	28.3	R	24
106	27.0	R	23
107	26.0	R	32
108	7.6	R	21
109	22.1	R	31
110	35.0	R	25
111	29.2	R	24
112	28.1	R	29
113	37.7	R	35
114	37.6	R	34
115	21.5	R	11
116	66.7	R	32
117	28.1	R	24
118	31.8	R	35
119	34.7	R	34
120	14.4	R	23
121	40.6	R	33
122	37.0	R	33
123	49.9	R	35
124	22.4	R	23
125	18.6	R	19
126	22.0	R	23
127	15.9	R	24
128	54.9	R	28
129	41.5	R	26
130	40.9	R	35
131	32.4	R	31
132	20.7	R	35
133	46.7	R	15
134	45.3	R	14
135	45.9	R	37
136	59.5	R	33
137	60.1	R	31
138	53.9	R	17
139	51.4	R	33
140	23.1	R	27
141	54.4	R	20
142	15.6	R	31
143	29.5	R	28
144	12.7	R	21
145	19.9	R	22
146	24.6	R	26
147	50.0	R	33
148	45.1	R	28
149	36.0	R	33
150	35.8	R	26
151	25.3	R	41
152	43.3	R	33
153	41.6	R	34
154	72.2	R	28
155	10.0	R	28
156	35.9	R	29
157	41.8	R	37
158	22.9	R	32
159	12.4	R	38
160	22.9	R	38
161	35.3	R	31
162	36.2	R	11
163	53.1	R	34
164	67.5	R	30
165	-3.1	R	31
166	16.1	R	23
167	34.5	R	21
168	-2.9	R	29
169	17.6	R	14
170	64.3	R	28
171	54.0	R	32
172	39.9	R	28
173	21.1	R	21
174	15.6	R	11
175	22.0	R	8
176	37.7	R	10
177	48.2	R	28
178	20.0	R	29
179	32.3	R	12
180	45.0	R	16
181	37.9	R	20
182	34.0	R	33
183	73.2	R	24
184	62.8	R	33
185	61.1	R	13
186	64.6	R	18
187	92.5	R	27
188	52.9	R	25
189	29.8	R	12
190	34.5	R	37
191	29.8	R	35
192	45.8	R	29
193	47.7	R	27
194	57.7	R	39
195	70.1	R	33
196	53.1	R	36
197	48.9	R	39
198	55.1	R	29
199	79.9	R	32
200	54.4	R	35
201	52.8	R	25
202	55.2	R	26
203	23.3	R	37
204	62.0	R	35
205	45.2	R	42
206	20.4	R	29
207	25.6	R	26
208	54.7	R	29
209	35.5	R	27
210	39.8	R	35
211	38.8	R	37
212	10.4	R	35
213	54.9	R	34
214	36.7	R	33
215	36.4	R	26
216	22.0	R	24
217	37.9	R	32
218	20.5	R	38
219	22.6	R	27
220	38.0	R	31
221	47.0	R	20
222	63.9	R	30
223	30.9	R	33
224	59.2	R	32
225	33.5	R	30
226	57.4	R	30
227	32.1	R	28
228	89.3	R	38
229	59.4	R	33
230	68.3	R	40
231	51.5	R	33
232	36.8	R	28
233	33.5	R	35
234	38.0	R	40
235	34.5	R	35
236	50.3	R	28
237	40.7	R	36
238	41.4	R	19
239	53.6	R	33
240	58.9	R	27
241	49.0	R	28
242	21.6	R	28
243	51.1	R	11
244	17.3	R	29
245	63.0	R	36
246	26.0	R	32
247	29.4	R	30
248	38.0	R	7
249	26.4	R	33
250	7.5	R	30
251	-0.1	R	14
252	35.2	R	41
253	23.7	R	43
254	27.7	R	35
255	84.6	R	40
256	26.0	R	38
257	27.4	R	27
258	46.8	R	36
259	16.8	R	36
260	17.9	R	39
261	-6.0	R	43
262	50.5	R	39
263	24.9	R	40
264	71.0	R	35
265	91.4	R	40
266	35.3	R	30
267	21.6	R	27
268	22.0	R	27
269	34.8	R	32
270	56.2	R	33
271	32.7	R	30
272	79.5	R	34
273	34.6	R	30
274	34.8	R	24
275	42.3	R	31
276	24.3	R	40
277	60.6	R	38
278	43.8	R	27
279	40.0	R	30
280	20.4	R	42
281	28.8	R	30
282	39.2	R	25
283	15.8	R	27
284	33.6	R	35
285	47.6	R	37
286	31.6	R	34
287	29.3	R	32
288	31.9	R	40
289	47.8	R	34
290	35.1	R	36
291	49.3	R	41
292	47.7	R	39
293	13.7	R	33
294	14.4	R	14
295	69.9	R	34
296	18.9	R	24
297	24.0	R	36
298	98.6	R	21
299	17.1	R	33
300	20.1	R	13
